# Supplementary material for: Visible light-induced palladium–carbon bond weakening in catalytically relevant T-shaped complexes
Source: Chem Sci. 2023 Nov 28;14(48):14217–28. doi: 10.1039/d3sc02588h (PMC10717500; doi:10.1039/d3sc02588h)
Supplement: SC-014-D3SC02588H-s002 [file SC-014-D3SC02588H-s002.cif]

# Electronic Supplementary Material (ESI) for Chemical Science.
# This journal is © The Royal Society of Chemistry 2023

####################################################################### 
# 
# This file contains crystal structure data downloaded from the 
# Cambridge Structural Database (CSD) hosted by the Cambridge 
# Crystallographic Data Centre (CCDC).
# 
# Full information about CCDC data access policies and citation 
# guidelines are available at http://www.ccdc.cam.ac.uk/access/V1 
# 
# Audit and citation data items may have been added by the CCDC. 
# Please retain this information to preserve the provenance of 
# this file and to allow appropriate attribution of the data. 
# 
#######################################################################

data_cu_PDJPW8_0m
_database_code_depnum_ccdc_archive 'CCDC 2264687'
loop_
_audit_author_name
_audit_author_address
'Phil Jeffrey'
;Princeton University
United States of America
;
_audit_update_record             
;
2023-05-23 deposited with the CCDC.	2023-10-27 downloaded from the CCDC.
;

_audit_creation_method           SHELXL-2014/7
_shelx_SHELXL_version_number     2014/7
_chemical_name_systematic        ?
_chemical_name_common            PW8
_chemical_melting_point          ?
_chemical_formula_moiety         ?
_chemical_formula_sum            'C39 H63 Cl N O P Pd'
_chemical_formula_weight         734.72

loop_
_atom_type_symbol
_atom_type_description
_atom_type_scat_dispersion_real
_atom_type_scat_dispersion_imag
_atom_type_scat_source
C C 0.0181 0.0091 'International Tables Vol C Tables 4.2.6.8 and 6.1.1.4'
H H 0.0000 0.0000 'International Tables Vol C Tables 4.2.6.8 and 6.1.1.4'
Cl Cl 0.3639 0.7018 'International Tables Vol C Tables 4.2.6.8 and 6.1.1.4'
N N 0.0311 0.0180 'International Tables Vol C Tables 4.2.6.8 and 6.1.1.4'
O O 0.0492 0.0322 'International Tables Vol C Tables 4.2.6.8 and 6.1.1.4'
P P 0.2955 0.4335 'International Tables Vol C Tables 4.2.6.8 and 6.1.1.4'
Pd Pd 0.1215 3.9337 'International Tables Vol C Tables 4.2.6.8 and 6.1.1.4'

_space_group_crystal_system      monoclinic
_space_group_IT_number           14
_space_group_name_H-M_alt        'P 21/n'
_space_group_name_Hall           '-P 2yn'

_shelx_space_group_comment       
; 
The symmetry employed for this shelxl refinement is uniquely defined 
by the following loop, which should always be used as a source of 
symmetry information in preference to the above space-group names. 
They are only intended as comments. 
;

loop_
_space_group_symop_operation_xyz
'x, y, z'
'-x+1/2, y+1/2, -z+1/2'
'-x, -y, -z'
'x-1/2, -y-1/2, z-1/2'

_cell_length_a                   12.5212(4)
_cell_length_b                   17.2596(6)
_cell_length_c                   18.8102(7)
_cell_angle_alpha                90
_cell_angle_beta                 98.389(2)
_cell_angle_gamma                90
_cell_volume                     4021.6(2)
_cell_formula_units_Z            4
_cell_measurement_temperature    100(2)
_cell_measurement_reflns_used    7334
_cell_measurement_theta_min      3.4926
_cell_measurement_theta_max      68.3043

_exptl_crystal_description       shard
_exptl_crystal_colour            'translucent pale orange'
_exptl_crystal_density_meas      ?
_exptl_crystal_density_method    'not measured'
_exptl_crystal_density_diffrn    1.213
_exptl_crystal_F_000             1560
_exptl_transmission_factor_min   ?
_exptl_transmission_factor_max   ?
_exptl_crystal_size_max          0.114
_exptl_crystal_size_mid          0.085
_exptl_crystal_size_min          0.081
_exptl_absorpt_coefficient_mu    4.908
_shelx_estimated_absorpt_T_min   0.605
_shelx_estimated_absorpt_T_max   0.692
_exptl_absorpt_correction_type   multi-scan
_exptl_absorpt_correction_T_min  0.62
_exptl_absorpt_correction_T_max  0.69
_exptl_absorpt_process_details   'SADABS V2014/2 (Bruker AXS Inc.)'
_exptl_absorpt_special_details   ?
_diffrn_ambient_temperature      100(2)
_diffrn_radiation_wavelength     1.54178
_diffrn_radiation_type           CuK\a
_diffrn_source                   'ImuS micro--focus source'
_diffrn_measurement_device_type  'Bruker Apex II CCD'
_diffrn_measurement_method       ?
_diffrn_detector_area_resol_mean 8.3333
_diffrn_reflns_number            38618
_diffrn_reflns_av_unetI/netI     0.0536
_diffrn_reflns_av_R_equivalents  0.0561
_diffrn_reflns_limit_h_min       -14
_diffrn_reflns_limit_h_max       13
_diffrn_reflns_limit_k_min       -19
_diffrn_reflns_limit_k_max       20
_diffrn_reflns_limit_l_min       -21
_diffrn_reflns_limit_l_max       19
_diffrn_reflns_theta_min         3.493
_diffrn_reflns_theta_max         66.596
_diffrn_reflns_theta_full        66.596
_diffrn_measured_fraction_theta_max 0.985
_diffrn_measured_fraction_theta_full 0.985
_diffrn_reflns_Laue_measured_fraction_max 0.985
_diffrn_reflns_Laue_measured_fraction_full 0.985
_diffrn_reflns_point_group_measured_fraction_max 0.985
_diffrn_reflns_point_group_measured_fraction_full 0.985
_reflns_number_total             7003
_reflns_number_gt                5999
_reflns_threshold_expression     'I > 2\s(I)'
_reflns_Friedel_coverage         0.000
_reflns_Friedel_fraction_max     .
_reflns_Friedel_fraction_full    .

_reflns_special_details          
; 
 Reflections were merged by SHELXL according to the crystal 
 class for the calculation of statistics and refinement. 
  
 Structure factors included contributions from the .fab file. 
  
 _reflns_Friedel_fraction is defined as the number of unique 
 Friedel pairs measured divided by the number that would be 
 possible theoretically, ignoring centric projections and 
 systematic absences. 
;

_computing_data_collection       'Bruker Instrument Service v2014.11.0.1'
_computing_cell_refinement       'SAINT V8.34A (Bruker AXS Inc., 2013)'
_computing_data_reduction        'SAINT V8.34A (Bruker AXS Inc., 2013)'
_computing_structure_solution    'SHELXL-2014 (Sheldrick, 2014)'
_computing_structure_refinement  'SHELXL-2014/7 (Sheldrick, 2014)'
_computing_molecular_graphics    ?
_computing_publication_material  ?
_refine_special_details          SQUEEZE
_refine_ls_structure_factor_coef Fsqd
_refine_ls_matrix_type           full
_refine_ls_weighting_scheme      calc
_refine_ls_weighting_details     
'w=1/[\s^2^(Fo^2^)+(0.0607P)^2^+3.3093P] where P=(Fo^2^+2Fc^2^)/3'
_atom_sites_solution_primary     SHELXT
_atom_sites_solution_secondary   ?
_atom_sites_solution_hydrogens   geom
_refine_ls_hydrogen_treatment    constr
_refine_ls_extinction_method     none
_refine_ls_extinction_coef       .
_refine_ls_number_reflns         7003
_refine_ls_number_parameters     579
_refine_ls_number_restraints     492
_refine_ls_R_factor_all          0.0481
_refine_ls_R_factor_gt           0.0422
_refine_ls_wR_factor_ref         0.1166
_refine_ls_wR_factor_gt          0.1132
_refine_ls_goodness_of_fit_ref   1.074
_refine_ls_restrained_S_all      1.066
_refine_ls_shift/su_max          0.001
_refine_ls_shift/su_mean         0.000

loop_
_atom_site_label
_atom_site_type_symbol
_atom_site_fract_x
_atom_site_fract_y
_atom_site_fract_z
_atom_site_U_iso_or_equiv
_atom_site_adp_type
_atom_site_occupancy
_atom_site_site_symmetry_order
_atom_site_calc_flag
_atom_site_refinement_flags_posn
_atom_site_refinement_flags_adp
_atom_site_refinement_flags_occupancy
_atom_site_disorder_assembly
_atom_site_disorder_group
Pd1 Pd 0.34141(2) 0.30169(2) 0.47644(2) 0.02741(10) Uani 1 1 d . . . . .
Cl2A Cl 0.2971(11) 0.4215(15) 0.4217(17) 0.070(3) Uani 0.28(4) 1 d . . P . .
Cl2B Cl 0.2875(6) 0.4056(3) 0.3983(5) 0.0469(15) Uani 0.72(4) 1 d . . P . .
P3 P 0.17717(6) 0.25344(4) 0.49926(4) 0.02283(17) Uani 1 1 d . . . . .
C4 C 0.2014(3) 0.15091(18) 0.53921(17) 0.0274(7) Uani 1 1 d . . . . .
C5 C 0.2346(4) 0.0983(2) 0.4807(2) 0.0407(9) Uani 1 1 d . . . . .
H5A H 0.2982 0.1208 0.4626 0.049 Uiso 1 1 calc R U . . .
H5B H 0.1749 0.0954 0.4401 0.049 Uiso 1 1 calc R U . . .
C6 C 0.2625(4) 0.0155(2) 0.5099(2) 0.0457(10) Uani 1 1 d . . . . .
H6 H 0.2822 -0.0178 0.4703 0.055 Uiso 1 1 calc R U . . .
C7 C 0.3589(3) 0.0202(2) 0.5709(2) 0.0477(10) Uani 1 1 d . . . . .
H7A H 0.3787 -0.0322 0.5896 0.057 Uiso 1 1 calc R U . . .
H7B H 0.4222 0.0433 0.5529 0.057 Uiso 1 1 calc R U . . .
C8 C 0.3247(3) 0.0705(2) 0.63003(19) 0.0380(9) Uani 1 1 d . . . . .
H8 H 0.3857 0.0737 0.6706 0.046 Uiso 1 1 calc R U . . .
C9 C 0.2969(3) 0.15304(19) 0.60124(18) 0.0329(8) Uani 1 1 d . . . . .
H9A H 0.3608 0.1761 0.5839 0.039 Uiso 1 1 calc R U . . .
H9B H 0.2779 0.1860 0.6406 0.039 Uiso 1 1 calc R U . . .
C10 C 0.2278(4) 0.0354(2) 0.6573(2) 0.0479(10) Uani 1 1 d . . . . .
H10A H 0.2075 0.0674 0.6969 0.057 Uiso 1 1 calc R U . . .
H10B H 0.2457 -0.0173 0.6761 0.057 Uiso 1 1 calc R U . . .
C11 C 0.1343(3) 0.0314(2) 0.5966(3) 0.0489(10) Uani 1 1 d . . . . .
H11 H 0.0708 0.0074 0.6147 0.059 Uiso 1 1 calc R U . . .
C12 C 0.1657(4) -0.0176(2) 0.5370(2) 0.0515(12) Uani 1 1 d . . . . .
H12A H 0.1819 -0.0709 0.5548 0.062 Uiso 1 1 calc R U . . .
H12B H 0.1047 -0.0203 0.4972 0.062 Uiso 1 1 calc R U . . .
C13 C 0.1046(3) 0.1150(2) 0.5707(2) 0.0454(10) Uani 1 1 d . . . . .
H13A H 0.0878 0.1468 0.6114 0.054 Uiso 1 1 calc R U . . .
H13B H 0.0400 0.1140 0.5334 0.054 Uiso 1 1 calc R U . . .
C14 C 0.0773(3) 0.24736(18) 0.41147(16) 0.0265(7) Uani 1 1 d . . . . .
C15 C -0.0184(3) 0.1914(2) 0.4138(2) 0.0431(9) Uani 1 1 d . . . . .
H15A H -0.0621 0.2090 0.4505 0.052 Uiso 1 1 calc R U . . .
H15B H 0.0091 0.1388 0.4271 0.052 Uiso 1 1 calc R U . . .
C16 C -0.0902(4) 0.1890(3) 0.3386(2) 0.0509(11) Uani 1 1 d . . . . .
H16 H -0.1518 0.1525 0.3402 0.061 Uiso 1 1 calc R U . . .
C17 C -0.1338(3) 0.2705(3) 0.3200(2) 0.0532(11) Uani 1 1 d . . . . .
H17A H -0.1827 0.2695 0.2736 0.064 Uiso 1 1 calc R U . . .
H17B H -0.1754 0.2889 0.3576 0.064 Uiso 1 1 calc R U . . .
C18 C -0.0412(4) 0.3244(2) 0.3150(2) 0.0511(11) Uani 1 1 d . . . . .
H18 H -0.0697 0.3774 0.3016 0.061 Uiso 1 1 calc R U . . .
C19 C 0.0320(4) 0.3278(2) 0.3891(2) 0.0419(9) Uani 1 1 d . . . . .
H19A H 0.0924 0.3642 0.3863 0.050 Uiso 1 1 calc R U . . .
H19B H -0.0103 0.3476 0.4258 0.050 Uiso 1 1 calc R U . . .
C20 C 0.1421(3) 0.2209(3) 0.3522(2) 0.0451(9) Uani 1 1 d . . . . .
H20A H 0.1747 0.1695 0.3647 0.054 Uiso 1 1 calc R U . . .
H20B H 0.2013 0.2581 0.3486 0.054 Uiso 1 1 calc R U . . .
C21 C 0.0673(4) 0.2160(3) 0.2792(2) 0.0541(12) Uani 1 1 d . . . . .
H21 H 0.1100 0.1972 0.2416 0.065 Uiso 1 1 calc R U . . .
C22 C -0.0231(4) 0.1615(3) 0.2837(2) 0.0608(14) Uani 1 1 d . . . . .
H22A H 0.0061 0.1093 0.2971 0.073 Uiso 1 1 calc R U . . .
H22B H -0.0687 0.1576 0.2363 0.073 Uiso 1 1 calc R U . . .
C23 C 0.0244(4) 0.2960(3) 0.2591(2) 0.0555(12) Uani 1 1 d . . . . .
H23A H 0.0852 0.3320 0.2561 0.067 Uiso 1 1 calc R U . . .
H23B H -0.0213 0.2945 0.2115 0.067 Uiso 1 1 calc R U . . .
C24 C 0.1180(3) 0.31835(18) 0.56627(16) 0.0258(7) Uani 1 1 d . . . . .
C25A C 0.1339(4) 0.4043(2) 0.5448(2) 0.0283(9) Uani 0.851(5) 1 d D U P A 3
H25A H 0.2115 0.4142 0.5440 0.034 Uiso 0.851(5) 1 calc R U P A 3
H25B H 0.0950 0.4136 0.4958 0.034 Uiso 0.851(5) 1 calc R U P A 3
C26A C 0.0918(4) 0.4606(2) 0.5975(2) 0.0329(10) Uani 0.851(5) 1 d D U P A 3
H26A H 0.1012 0.5150 0.5812 0.039 Uiso 0.851(5) 1 calc R U P A 3
C27A C -0.0273(4) 0.4457(3) 0.6005(2) 0.0386(11) Uani 0.851(5) 1 d D U P A 3
H27A H -0.0695 0.4535 0.5522 0.046 Uiso 0.851(5) 1 calc R U P A 3
H27B H -0.0539 0.4828 0.6340 0.046 Uiso 0.851(5) 1 calc R U P A 3
C28A C -0.0427(4) 0.3629(3) 0.6257(2) 0.0381(11) Uani 0.851(5) 1 d D U P A 3
H28A H -0.1210 0.3539 0.6283 0.046 Uiso 0.851(5) 1 calc R U P A 3
C29A C -0.0046(3) 0.3052(2) 0.5714(2) 0.0302(9) Uani 0.851(5) 1 d D U P A 3
H29A H -0.0478 0.3126 0.5235 0.036 Uiso 0.851(5) 1 calc R U P A 3
H29B H -0.0156 0.2514 0.5872 0.036 Uiso 0.851(5) 1 calc R U P A 3
C30A C 0.1805(3) 0.3084(2) 0.6429(2) 0.0309(10) Uani 0.851(5) 1 d D U P A 3
H30A H 0.1714 0.2546 0.6593 0.037 Uiso 0.851(5) 1 calc R U P A 3
H30B H 0.2584 0.3171 0.6418 0.037 Uiso 0.851(5) 1 calc R U P A 3
C31A C 0.1411(4) 0.3653(3) 0.6970(2) 0.0386(12) Uani 0.851(5) 1 d D U P A 3
H31A H 0.1832 0.3568 0.7458 0.046 Uiso 0.851(5) 1 calc R U P A 3
C32A C 0.0220(4) 0.3505(3) 0.6995(3) 0.0455(12) Uani 0.851(5) 1 d D U P A 3
H32A H 0.0119 0.2967 0.7155 0.055 Uiso 0.851(5) 1 calc R U P A 3
H32B H -0.0041 0.3861 0.7345 0.055 Uiso 0.851(5) 1 calc R U P A 3
C33A C 0.1569(4) 0.4495(3) 0.6728(3) 0.0406(11) Uani 0.851(5) 1 d D U P A 3
H33A H 0.1313 0.4862 0.7071 0.049 Uiso 0.851(5) 1 calc R U P A 3
H33B H 0.2343 0.4597 0.6715 0.049 Uiso 0.851(5) 1 calc R U P A 3
C25B C 0.0720(18) 0.3894(11) 0.5294(9) 0.022(4) Uani 0.149(5) 1 d D U P A 4
H25C H 0.0099 0.3759 0.4926 0.027 Uiso 0.149(5) 1 calc R U P A 4
H25D H 0.1272 0.4156 0.5052 0.027 Uiso 0.149(5) 1 calc R U P A 4
C26B C 0.0348(19) 0.4438(11) 0.5868(10) 0.023(4) Uani 0.149(5) 1 d D U P A 4
H26B H 0.0004 0.4911 0.5628 0.028 Uiso 0.149(5) 1 calc R U P A 4
C27B C -0.0457(16) 0.4024(13) 0.6257(13) 0.031(6) Uani 0.149(5) 1 d D U P A 4
H27C H -0.1087 0.3859 0.5909 0.037 Uiso 0.149(5) 1 calc R U P A 4
H27D H -0.0715 0.4378 0.6610 0.037 Uiso 0.149(5) 1 calc R U P A 4
C28B C 0.0088(15) 0.3312(11) 0.6646(11) 0.025(5) Uani 0.149(5) 1 d D U P A 4
H28B H -0.0434 0.3040 0.6915 0.030 Uiso 0.149(5) 1 calc R U P A 4
C29B C 0.0454(15) 0.2755(10) 0.6075(10) 0.025(5) Uani 0.149(5) 1 d D U P A 4
H29C H 0.0837 0.2303 0.6316 0.030 Uiso 0.149(5) 1 calc R U P A 4
H29D H -0.0183 0.2565 0.5748 0.030 Uiso 0.149(5) 1 calc R U P A 4
C30B C 0.2270(14) 0.3433(11) 0.6179(10) 0.023(4) Uani 0.149(5) 1 d D U P A 4
H30C H 0.2656 0.2970 0.6395 0.028 Uiso 0.149(5) 1 calc R U P A 4
H30D H 0.2756 0.3722 0.5903 0.028 Uiso 0.149(5) 1 calc R U P A 4
C31B C 0.1904(15) 0.3955(11) 0.6771(10) 0.024(4) Uani 0.149(5) 1 d D U P A 4
H31B H 0.2542 0.4117 0.7124 0.029 Uiso 0.149(5) 1 calc R U P A 4
C32B C 0.1061(18) 0.3560(15) 0.7158(11) 0.031(6) Uani 0.149(5) 1 d D U P A 4
H32C H 0.1389 0.3100 0.7419 0.037 Uiso 0.149(5) 1 calc R U P A 4
H32D H 0.0834 0.3922 0.7516 0.037 Uiso 0.149(5) 1 calc R U P A 4
C33B C 0.1348(16) 0.4673(10) 0.6386(13) 0.023(5) Uani 0.149(5) 1 d D U P A 4
H33C H 0.1138 0.5038 0.6748 0.027 Uiso 0.149(5) 1 calc R U P A 4
H33D H 0.1862 0.4943 0.6118 0.027 Uiso 0.149(5) 1 calc R U P A 4
O34 O 0.4673(2) 0.2390(2) 0.5262(2) 0.0630(9) Uani 1 1 d . . . . .
N35 N 0.5097(3) 0.29426(18) 0.4873(2) 0.0427(8) Uani 1 1 d . . . . .
C36A C 0.5804(6) 0.3392(5) 0.5461(4) 0.044(2) Uani 0.536(8) 1 d D U P B 1
C37A C 0.6224(7) 0.4063(4) 0.5066(4) 0.043(2) Uani 0.536(8) 1 d D U P B 1
H37A H 0.5612 0.4409 0.4889 0.052 Uiso 0.536(8) 1 calc R U P B 1
H37B H 0.6738 0.4364 0.5410 0.052 Uiso 0.536(8) 1 calc R U P B 1
C38A C 0.6780(7) 0.3829(5) 0.4439(5) 0.046(2) Uani 0.536(8) 1 d D U P B 1
H38A H 0.7446 0.3535 0.4612 0.055 Uiso 0.536(8) 1 calc R U P B 1
H38B H 0.6982 0.4296 0.4183 0.055 Uiso 0.536(8) 1 calc R U P B 1
C39A C 0.5983(8) 0.3312(5) 0.3917(5) 0.046(2) Uani 0.536(8) 1 d D U P B 1
H39A H 0.5326 0.3611 0.3732 0.055 Uiso 0.536(8) 1 calc R U P B 1
H39B H 0.6333 0.3146 0.3503 0.055 Uiso 0.536(8) 1 calc R U P B 1
C40A C 0.5671(8) 0.2585(5) 0.4340(6) 0.043(3) Uani 0.536(8) 1 d D U P B 1
C41A C 0.5057(7) 0.3672(6) 0.5969(5) 0.051(2) Uani 0.536(8) 1 d D U P B 1
H41A H 0.5436 0.4049 0.6305 0.076 Uiso 0.536(8) 1 calc R U P B 1
H41B H 0.4827 0.3231 0.6238 0.076 Uiso 0.536(8) 1 calc R U P B 1
H41C H 0.4422 0.3918 0.5693 0.076 Uiso 0.536(8) 1 calc R U P B 1
C42A C 0.6685(8) 0.2892(8) 0.5884(6) 0.077(3) Uani 0.536(8) 1 d D U P B 1
H42A H 0.7250 0.2787 0.5587 0.115 Uiso 0.536(8) 1 calc R U P B 1
H42B H 0.6372 0.2402 0.6016 0.115 Uiso 0.536(8) 1 calc R U P B 1
H42C H 0.6999 0.3167 0.6320 0.115 Uiso 0.536(8) 1 calc R U P B 1
C43A C 0.6615(8) 0.2093(6) 0.4615(6) 0.046(2) Uani 0.536(8) 1 d D U P B 1
H43A H 0.6816 0.1778 0.4222 0.068 Uiso 0.536(8) 1 calc R U P B 1
H43B H 0.6428 0.1753 0.4995 0.068 Uiso 0.536(8) 1 calc R U P B 1
H43C H 0.7225 0.2424 0.4809 0.068 Uiso 0.536(8) 1 calc R U P B 1
C44A C 0.4812(7) 0.2037(5) 0.3917(5) 0.044(2) Uani 0.536(8) 1 d D U P B 1
H44A H 0.5095 0.1823 0.3499 0.052 Uiso 0.536(8) 1 calc R U P B 1
H44B H 0.4151 0.2330 0.3756 0.052 Uiso 0.536(8) 1 calc R U P B 1
H44C H 0.4651 0.1613 0.4231 0.052 Uiso 0.536(8) 1 calc R U P B 1
C36B C 0.5642(7) 0.3706(6) 0.5219(5) 0.038(2) Uani 0.464(8) 1 d D U P B 2
C37B C 0.5836(7) 0.4271(5) 0.4639(5) 0.041(2) Uani 0.464(8) 1 d D U P B 2
H37C H 0.6270 0.4711 0.4862 0.050 Uiso 0.464(8) 1 calc R U P B 2
H37D H 0.5133 0.4479 0.4409 0.050 Uiso 0.464(8) 1 calc R U P B 2
C38B C 0.6422(8) 0.3910(6) 0.4061(6) 0.050(2) Uani 0.464(8) 1 d D U P B 2
H38C H 0.6577 0.4315 0.3718 0.060 Uiso 0.464(8) 1 calc R U P B 2
H38D H 0.7118 0.3688 0.4288 0.060 Uiso 0.464(8) 1 calc R U P B 2
C39B C 0.5746(11) 0.3282(6) 0.3662(7) 0.059(3) Uani 0.464(8) 1 d D U P B 2
H39C H 0.5065 0.3510 0.3416 0.070 Uiso 0.464(8) 1 calc R U P B 2
H39D H 0.6140 0.3058 0.3291 0.070 Uiso 0.464(8) 1 calc R U P B 2
C40B C 0.5491(9) 0.2656(6) 0.4156(6) 0.037(3) Uani 0.464(8) 1 d D U P B 2
C41B C 0.4886(7) 0.4058(6) 0.5709(5) 0.038(2) Uani 0.464(8) 1 d D U P B 2
H41D H 0.5256 0.4485 0.5988 0.057 Uiso 0.464(8) 1 calc R U P B 2
H41E H 0.4690 0.3660 0.6038 0.057 Uiso 0.464(8) 1 calc R U P B 2
H41F H 0.4232 0.4255 0.5415 0.057 Uiso 0.464(8) 1 calc R U P B 2
C42B C 0.6686(7) 0.3475(6) 0.5714(6) 0.053(3) Uani 0.464(8) 1 d D U P B 2
H42D H 0.7237 0.3322 0.5420 0.080 Uiso 0.464(8) 1 calc R U P B 2
H42E H 0.6536 0.3039 0.6019 0.080 Uiso 0.464(8) 1 calc R U P B 2
H42F H 0.6950 0.3916 0.6018 0.080 Uiso 0.464(8) 1 calc R U P B 2
C43B C 0.6399(11) 0.2079(7) 0.4297(9) 0.062(4) Uani 0.464(8) 1 d D U P B 2
H43D H 0.7060 0.2345 0.4512 0.093 Uiso 0.464(8) 1 calc R U P B 2
H43E H 0.6517 0.1837 0.3843 0.093 Uiso 0.464(8) 1 calc R U P B 2
H43F H 0.6212 0.1679 0.4628 0.093 Uiso 0.464(8) 1 calc R U P B 2
C44B C 0.4564(11) 0.2258(10) 0.3665(9) 0.080(4) Uani 0.464(8) 1 d D U P B 2
H44D H 0.4838 0.2039 0.3246 0.120 Uiso 0.464(8) 1 calc R U P B 2
H44E H 0.3998 0.2638 0.3505 0.120 Uiso 0.464(8) 1 calc R U P B 2
H44F H 0.4263 0.1842 0.3930 0.120 Uiso 0.464(8) 1 calc R U P B 2

loop_
_atom_site_aniso_label
_atom_site_aniso_U_11
_atom_site_aniso_U_22
_atom_site_aniso_U_33
_atom_site_aniso_U_23
_atom_site_aniso_U_13
_atom_site_aniso_U_12
Pd1 0.02932(16) 0.02018(15) 0.03309(16) -0.00337(8) 0.00574(10) -0.00410(9)
Cl2A 0.066(4) 0.064(6) 0.073(8) 0.025(6) -0.011(4) -0.024(4)
Cl2B 0.0460(19) 0.0362(16) 0.061(3) 0.0224(14) 0.0146(14) -0.0001(10)
P3 0.0257(4) 0.0174(4) 0.0227(4) 0.0026(3) -0.0054(3) -0.0016(3)
C4 0.0286(16) 0.0195(15) 0.0300(17) 0.0054(12) -0.0092(13) -0.0002(13)
C5 0.059(2) 0.0239(18) 0.036(2) 0.0026(14) -0.0039(16) 0.0031(16)
C6 0.065(3) 0.0266(19) 0.042(2) 0.0018(15) -0.0013(18) 0.0136(18)
C7 0.045(2) 0.030(2) 0.066(3) 0.0124(17) -0.0011(19) 0.0060(17)
C8 0.043(2) 0.0270(17) 0.0357(19) 0.0100(14) -0.0217(15) -0.0037(15)
C9 0.0383(19) 0.0231(16) 0.0321(18) 0.0042(13) -0.0123(14) -0.0063(14)
C10 0.065(3) 0.030(2) 0.047(2) 0.0173(16) 0.0033(19) 0.0026(18)
C11 0.039(2) 0.030(2) 0.075(3) 0.0219(19) -0.0003(19) -0.0064(16)
C12 0.059(3) 0.027(2) 0.058(3) 0.0131(17) -0.025(2) -0.0101(18)
C13 0.037(2) 0.030(2) 0.066(3) 0.0176(18) -0.0023(18) -0.0043(16)
C14 0.0304(17) 0.0239(16) 0.0223(15) 0.0011(11) -0.0061(12) 0.0007(13)
C15 0.042(2) 0.049(2) 0.034(2) 0.0035(15) -0.0109(16) -0.0096(17)
C16 0.043(2) 0.056(3) 0.047(2) 0.0098(18) -0.0176(18) -0.0129(19)
C17 0.035(2) 0.083(3) 0.037(2) -0.020(2) -0.0119(16) 0.013(2)
C18 0.081(3) 0.034(2) 0.030(2) 0.0017(15) -0.0189(19) 0.017(2)
C19 0.055(2) 0.0303(19) 0.034(2) 0.0025(14) -0.0131(17) 0.0054(17)
C20 0.049(2) 0.055(2) 0.0287(19) -0.0029(16) -0.0042(16) 0.0151(19)
C21 0.062(3) 0.070(3) 0.027(2) -0.0127(18) -0.0062(18) 0.026(2)
C22 0.099(4) 0.043(2) 0.030(2) -0.0101(16) -0.028(2) 0.018(2)
C23 0.055(3) 0.074(3) 0.032(2) 0.0199(19) -0.0113(18) 0.001(2)
C24 0.0316(17) 0.0229(15) 0.0205(16) -0.0003(11) -0.0043(12) -0.0002(13)
C25A 0.036(2) 0.0215(19) 0.0264(19) 0.0015(14) 0.0010(16) 0.0010(17)
C26A 0.046(3) 0.023(2) 0.026(2) -0.0021(15) -0.0043(19) 0.0073(19)
C27A 0.044(3) 0.042(3) 0.030(2) -0.0044(18) 0.0040(18) 0.013(2)
C28A 0.038(2) 0.043(3) 0.034(2) 0.001(2) 0.0094(18) 0.007(2)
C29A 0.034(2) 0.029(2) 0.027(2) -0.0004(15) 0.0012(16) 0.0023(16)
C30A 0.036(2) 0.030(2) 0.023(2) -0.0003(15) -0.0083(16) 0.0039(17)
C31A 0.051(3) 0.039(3) 0.021(2) -0.0052(19) -0.008(2) 0.012(2)
C32A 0.063(3) 0.046(3) 0.028(3) -0.001(2) 0.011(2) 0.008(2)
C33A 0.052(3) 0.035(2) 0.029(2) -0.0108(19) -0.011(2) 0.006(2)
C25B 0.023(5) 0.022(5) 0.022(5) 0.001(2) 0.003(2) 0.000(2)
C26B 0.023(5) 0.023(5) 0.023(5) 0.000(2) 0.003(2) 0.000(2)
C27B 0.031(6) 0.031(6) 0.031(6) 0.000(2) 0.005(2) 0.000(2)
C28B 0.025(5) 0.026(5) 0.025(5) 0.000(2) 0.004(2) 0.000(2)
C29B 0.025(5) 0.025(5) 0.025(5) 0.000(2) 0.003(2) -0.001(2)
C30B 0.023(5) 0.023(5) 0.024(5) 0.000(2) 0.003(2) 0.000(2)
C31B 0.025(5) 0.024(5) 0.024(5) 0.000(2) 0.003(2) 0.000(2)
C32B 0.031(6) 0.031(6) 0.030(6) 0.000(2) 0.005(2) 0.000(2)
C33B 0.023(5) 0.023(5) 0.023(5) 0.000(2) 0.003(2) 0.000(2)
O34 0.0326(15) 0.062(2) 0.097(3) 0.0298(18) 0.0174(15) 0.0121(14)
N35 0.0326(16) 0.0325(17) 0.065(2) -0.0097(14) 0.0145(15) -0.0038(13)
C36A 0.040(3) 0.046(3) 0.044(3) 0.005(2) 0.005(2) -0.003(2)
C37A 0.043(3) 0.041(3) 0.047(3) -0.005(2) 0.015(2) -0.006(2)
C38A 0.045(3) 0.044(3) 0.050(3) -0.003(2) 0.015(2) -0.003(2)
C39A 0.045(3) 0.054(3) 0.041(3) 0.000(2) 0.015(2) 0.005(2)
C40A 0.044(4) 0.040(4) 0.046(4) -0.004(2) 0.010(3) 0.001(2)
C41A 0.042(4) 0.064(5) 0.046(4) -0.003(4) 0.003(3) -0.013(3)
C42A 0.052(4) 0.091(6) 0.087(5) 0.024(4) 0.007(4) 0.005(4)
C43A 0.042(4) 0.045(4) 0.052(4) -0.007(3) 0.014(3) 0.007(3)
C44A 0.048(4) 0.045(4) 0.039(4) -0.010(3) 0.012(3) 0.003(3)
C36B 0.034(3) 0.037(3) 0.043(3) -0.001(2) 0.005(2) -0.005(2)
C37B 0.040(3) 0.037(3) 0.048(3) -0.002(2) 0.009(2) -0.005(2)
C38B 0.049(3) 0.049(3) 0.055(3) 0.005(3) 0.016(3) 0.000(3)
C39B 0.057(4) 0.063(4) 0.057(4) 0.002(3) 0.013(3) 0.004(3)
C40B 0.033(4) 0.038(4) 0.041(4) -0.012(2) 0.009(3) 0.006(2)
C41B 0.037(4) 0.034(4) 0.044(4) -0.009(3) 0.007(3) -0.005(3)
C42B 0.036(4) 0.054(5) 0.068(5) -0.009(4) 0.001(3) 0.000(4)
C43B 0.055(5) 0.054(5) 0.078(6) -0.003(5) 0.020(5) 0.003(4)
C44B 0.076(6) 0.095(7) 0.071(6) -0.032(5) 0.019(5) 0.008(5)

_geom_special_details            
; 
 All esds (except the esd in the dihedral angle between two l.s. planes) 
 are estimated using the full covariance matrix.  The cell esds are taken 
 into account individually in the estimation of esds in distances, angles 
 and torsion angles; correlations between esds in cell parameters are only 
 used when they are defined by crystal symmetry.  An approximate (isotropic) 
 treatment of cell esds is used for estimating esds involving l.s. planes. 
;

loop_
_geom_bond_atom_site_label_1
_geom_bond_atom_site_label_2
_geom_bond_distance
_geom_bond_site_symmetry_2
_geom_bond_publ_flag
Pd1 O34 2.026(3) . ?
Pd1 N35 2.091(3) . ?
Pd1 P3 2.3161(8) . ?
Pd1 Cl2A 2.341(15) . ?
Pd1 Cl2B 2.354(5) . ?
Cl2A Cl2B 0.52(3) . ?
P3 C24 1.915(3) . ?
P3 C14 1.924(3) . ?
P3 C4 1.929(3) . ?
C4 C5 1.530(5) . ?
C4 C9 1.545(4) . ?
C4 C13 1.552(5) . ?
C5 C6 1.552(5) . ?
C5 H5A 0.9900 . ?
C5 H5B 0.9900 . ?
C6 C12 1.496(6) . ?
C6 C7 1.542(6) . ?
C6 H6 1.0000 . ?
C7 C8 1.520(6) . ?
C7 H7A 0.9900 . ?
C7 H7B 0.9900 . ?
C8 C10 1.511(6) . ?
C8 C9 1.545(4) . ?
C8 H8 1.0000 . ?
C9 H9A 0.9900 . ?
C9 H9B 0.9900 . ?
C10 C11 1.512(6) . ?
C10 H10A 0.9900 . ?
C10 H10B 0.9900 . ?
C11 C12 1.502(7) . ?
C11 C13 1.551(5) . ?
C11 H11 1.0000 . ?
C12 H12A 0.9900 . ?
C12 H12B 0.9900 . ?
C13 H13A 0.9900 . ?
C13 H13B 0.9900 . ?
C14 C19 1.536(5) . ?
C14 C20 1.541(5) . ?
C14 C15 1.544(5) . ?
C15 C16 1.561(5) . ?
C15 H15A 0.9900 . ?
C15 H15B 0.9900 . ?
C16 C22 1.499(7) . ?
C16 C17 1.532(6) . ?
C16 H16 1.0000 . ?
C17 C18 1.500(7) . ?
C17 H17A 0.9900 . ?
C17 H17B 0.9900 . ?
C18 C23 1.507(7) . ?
C18 C19 1.553(5) . ?
C18 H18 1.0000 . ?
C19 H19A 0.9900 . ?
C19 H19B 0.9900 . ?
C20 C21 1.549(5) . ?
C20 H20A 0.9900 . ?
C20 H20B 0.9900 . ?
C21 C22 1.484(8) . ?
C21 C23 1.510(6) . ?
C21 H21 1.0000 . ?
C22 H22A 0.9900 . ?
C22 H22B 0.9900 . ?
C23 H23A 0.9900 . ?
C23 H23B 0.9900 . ?
C24 C29B 1.476(19) . ?
C24 C25B 1.484(18) . ?
C24 C30A 1.547(4) . ?
C24 C25A 1.558(5) . ?
C24 C29A 1.568(5) . ?
C24 C30B 1.613(18) . ?
C25A C26A 1.534(5) . ?
C25A H25A 0.9900 . ?
C25A H25B 0.9900 . ?
C26A C27A 1.523(7) . ?
C26A C33A 1.540(6) . ?
C26A H26A 1.0000 . ?
C27A C28A 1.527(7) . ?
C27A H27A 0.9900 . ?
C27A H27B 0.9900 . ?
C28A C32A 1.517(6) . ?
C28A C29A 1.552(6) . ?
C28A H28A 1.0000 . ?
C29A H29A 0.9900 . ?
C29A H29B 0.9900 . ?
C30A C31A 1.545(6) . ?
C30A H30A 0.9900 . ?
C30A H30B 0.9900 . ?
C31A C32A 1.521(8) . ?
C31A C33A 1.544(7) . ?
C31A H31A 1.0000 . ?
C32A H32A 0.9900 . ?
C32A H32B 0.9900 . ?
C33A H33A 0.9900 . ?
C33A H33B 0.9900 . ?
C25B C26B 1.553(17) . ?
C25B H25C 0.9900 . ?
C25B H25D 0.9900 . ?
C26B C27B 1.508(18) . ?
C26B C33B 1.525(18) . ?
C26B H26B 1.0000 . ?
C27B C28B 1.538(18) . ?
C27B H27C 0.9900 . ?
C27B H27D 0.9900 . ?
C28B C32B 1.501(18) . ?
C28B C29B 1.560(18) . ?
C28B H28B 1.0000 . ?
C29B H29C 0.9900 . ?
C29B H29D 0.9900 . ?
C30B C31B 1.554(17) . ?
C30B H30C 0.9900 . ?
C30B H30D 0.9900 . ?
C31B C32B 1.528(17) . ?
C31B C33B 1.548(18) . ?
C31B H31B 1.0000 . ?
C32B H32C 0.9900 . ?
C32B H32D 0.9900 . ?
C33B H33C 0.9900 . ?
C33B H33D 0.9900 . ?
O34 N35 1.357(5) . ?
N35 C40A 1.455(11) . ?
N35 C36A 1.523(9) . ?
N35 C36B 1.580(9) . ?
N35 C40B 1.582(11) . ?
C36A C37A 1.511(11) . ?
C36A C41A 1.511(10) . ?
C36A C42A 1.529(12) . ?
C37A C38A 1.510(10) . ?
C37A H37A 0.9900 . ?
C37A H37B 0.9900 . ?
C38A C39A 1.573(11) . ?
C38A H38A 0.9900 . ?
C38A H38B 0.9900 . ?
C39A C40A 1.564(11) . ?
C39A H39A 0.9900 . ?
C39A H39B 0.9900 . ?
C40A C43A 1.486(12) . ?
C40A C44A 1.561(11) . ?
C41A H41A 0.9800 . ?
C41A H41B 0.9800 . ?
C41A H41C 0.9800 . ?
C42A H42A 0.9800 . ?
C42A H42B 0.9800 . ?
C42A H42C 0.9800 . ?
C43A H43A 0.9800 . ?
C43A H43B 0.9800 . ?
C43A H43C 0.9800 . ?
C44A H44A 0.9800 . ?
C44A H44B 0.9800 . ?
C44A H44C 0.9800 . ?
C36B C37B 1.509(12) . ?
C36B C41B 1.539(10) . ?
C36B C42B 1.543(12) . ?
C37B C38B 1.530(11) . ?
C37B H37C 0.9900 . ?
C37B H37D 0.9900 . ?
C38B C39B 1.506(14) . ?
C38B H38C 0.9900 . ?
C38B H38D 0.9900 . ?
C39B C40B 1.490(13) . ?
C39B H39C 0.9900 . ?
C39B H39D 0.9900 . ?
C40B C43B 1.506(13) . ?
C40B C44B 1.537(13) . ?
C41B H41D 0.9800 . ?
C41B H41E 0.9800 . ?
C41B H41F 0.9800 . ?
C42B H42D 0.9800 . ?
C42B H42E 0.9800 . ?
C42B H42F 0.9800 . ?
C43B H43D 0.9800 . ?
C43B H43E 0.9800 . ?
C43B H43F 0.9800 . ?
C44B H44D 0.9800 . ?
C44B H44E 0.9800 . ?
C44B H44F 0.9800 . ?

loop_
_geom_angle_atom_site_label_1
_geom_angle_atom_site_label_2
_geom_angle_atom_site_label_3
_geom_angle
_geom_angle_site_symmetry_1
_geom_angle_site_symmetry_3
_geom_angle_publ_flag
O34 Pd1 N35 38.45(13) . . ?
O34 Pd1 P3 111.97(9) . . ?
N35 Pd1 P3 150.34(10) . . ?
O34 Pd1 Cl2A 142.6(3) . . ?
N35 Pd1 Cl2A 105.5(4) . . ?
P3 Pd1 Cl2A 103.9(4) . . ?
O34 Pd1 Cl2B 145.96(17) . . ?
N35 Pd1 Cl2B 107.51(17) . . ?
P3 Pd1 Cl2B 102.03(15) . . ?
Cl2A Pd1 Cl2B 12.6(6) . . ?
Cl2B Cl2A Pd1 85(2) . . ?
Cl2A Cl2B Pd1 82(2) . . ?
C24 P3 C14 109.35(14) . . ?
C24 P3 C4 109.52(14) . . ?
C14 P3 C4 109.26(13) . . ?
C24 P3 Pd1 110.55(10) . . ?
C14 P3 Pd1 110.14(11) . . ?
C4 P3 Pd1 107.99(10) . . ?
C5 C4 C9 107.2(3) . . ?
C5 C4 C13 110.3(3) . . ?
C9 C4 C13 106.4(3) . . ?
C5 C4 P3 107.9(2) . . ?
C9 C4 P3 109.4(2) . . ?
C13 C4 P3 115.3(2) . . ?
C4 C5 C6 111.3(3) . . ?
C4 C5 H5A 109.4 . . ?
C6 C5 H5A 109.4 . . ?
C4 C5 H5B 109.4 . . ?
C6 C5 H5B 109.4 . . ?
H5A C5 H5B 108.0 . . ?
C12 C6 C7 110.5(3) . . ?
C12 C6 C5 108.7(3) . . ?
C7 C6 C5 109.0(3) . . ?
C12 C6 H6 109.5 . . ?
C7 C6 H6 109.5 . . ?
C5 C6 H6 109.5 . . ?
C8 C7 C6 107.6(3) . . ?
C8 C7 H7A 110.2 . . ?
C6 C7 H7A 110.2 . . ?
C8 C7 H7B 110.2 . . ?
C6 C7 H7B 110.2 . . ?
H7A C7 H7B 108.5 . . ?
C10 C8 C7 110.1(3) . . ?
C10 C8 C9 109.7(3) . . ?
C7 C8 C9 110.1(3) . . ?
C10 C8 H8 109.0 . . ?
C7 C8 H8 109.0 . . ?
C9 C8 H8 109.0 . . ?
C8 C9 C4 110.7(3) . . ?
C8 C9 H9A 109.5 . . ?
C4 C9 H9A 109.5 . . ?
C8 C9 H9B 109.5 . . ?
C4 C9 H9B 109.5 . . ?
H9A C9 H9B 108.1 . . ?
C8 C10 C11 109.5(3) . . ?
C8 C10 H10A 109.8 . . ?
C11 C10 H10A 109.8 . . ?
C8 C10 H10B 109.8 . . ?
C11 C10 H10B 109.8 . . ?
H10A C10 H10B 108.2 . . ?
C12 C11 C10 109.3(4) . . ?
C12 C11 C13 111.5(4) . . ?
C10 C11 C13 108.6(3) . . ?
C12 C11 H11 109.2 . . ?
C10 C11 H11 109.2 . . ?
C13 C11 H11 109.2 . . ?
C6 C12 C11 110.7(3) . . ?
C6 C12 H12A 109.5 . . ?
C11 C12 H12A 109.5 . . ?
C6 C12 H12B 109.5 . . ?
C11 C12 H12B 109.5 . . ?
H12A C12 H12B 108.1 . . ?
C11 C13 C4 109.1(3) . . ?
C11 C13 H13A 109.9 . . ?
C4 C13 H13A 109.9 . . ?
C11 C13 H13B 109.9 . . ?
C4 C13 H13B 109.9 . . ?
H13A C13 H13B 108.3 . . ?
C19 C14 C20 106.4(3) . . ?
C19 C14 C15 108.4(3) . . ?
C20 C14 C15 109.1(3) . . ?
C19 C14 P3 110.7(2) . . ?
C20 C14 P3 107.0(2) . . ?
C15 C14 P3 114.8(2) . . ?
C14 C15 C16 109.8(3) . . ?
C14 C15 H15A 109.7 . . ?
C16 C15 H15A 109.7 . . ?
C14 C15 H15B 109.7 . . ?
C16 C15 H15B 109.7 . . ?
H15A C15 H15B 108.2 . . ?
C22 C16 C17 110.5(4) . . ?
C22 C16 C15 109.0(4) . . ?
C17 C16 C15 108.7(3) . . ?
C22 C16 H16 109.5 . . ?
C17 C16 H16 109.5 . . ?
C15 C16 H16 109.5 . . ?
C18 C17 C16 109.3(3) . . ?
C18 C17 H17A 109.8 . . ?
C16 C17 H17A 109.8 . . ?
C18 C17 H17B 109.8 . . ?
C16 C17 H17B 109.8 . . ?
H17A C17 H17B 108.3 . . ?
C17 C18 C23 110.4(4) . . ?
C17 C18 C19 109.1(3) . . ?
C23 C18 C19 109.1(4) . . ?
C17 C18 H18 109.4 . . ?
C23 C18 H18 109.4 . . ?
C19 C18 H18 109.4 . . ?
C14 C19 C18 110.9(3) . . ?
C14 C19 H19A 109.5 . . ?
C18 C19 H19A 109.5 . . ?
C14 C19 H19B 109.5 . . ?
C18 C19 H19B 109.5 . . ?
H19A C19 H19B 108.0 . . ?
C14 C20 C21 110.1(3) . . ?
C14 C20 H20A 109.6 . . ?
C21 C20 H20A 109.6 . . ?
C14 C20 H20B 109.6 . . ?
C21 C20 H20B 109.6 . . ?
H20A C20 H20B 108.2 . . ?
C22 C21 C23 110.4(4) . . ?
C22 C21 C20 110.5(4) . . ?
C23 C21 C20 108.6(4) . . ?
C22 C21 H21 109.1 . . ?
C23 C21 H21 109.1 . . ?
C20 C21 H21 109.1 . . ?
C21 C22 C16 110.4(3) . . ?
C21 C22 H22A 109.6 . . ?
C16 C22 H22A 109.6 . . ?
C21 C22 H22B 109.6 . . ?
C16 C22 H22B 109.6 . . ?
H22A C22 H22B 108.1 . . ?
C18 C23 C21 109.5(3) . . ?
C18 C23 H23A 109.8 . . ?
C21 C23 H23A 109.8 . . ?
C18 C23 H23B 109.8 . . ?
C21 C23 H23B 109.8 . . ?
H23A C23 H23B 108.2 . . ?
C29B C24 C25B 115.7(11) . . ?
C30A C24 C25A 106.3(3) . . ?
C30A C24 C29A 107.0(3) . . ?
C25A C24 C29A 108.5(3) . . ?
C29B C24 C30B 110.4(10) . . ?
C25B C24 C30B 107.3(11) . . ?
C29B C24 P3 112.3(7) . . ?
C25B C24 P3 109.7(7) . . ?
C30A C24 P3 110.9(2) . . ?
C25A C24 P3 108.1(2) . . ?
C29A C24 P3 115.6(2) . . ?
C30B C24 P3 100.2(6) . . ?
C26A C25A C24 111.5(3) . . ?
C26A C25A H25A 109.3 . . ?
C24 C25A H25A 109.3 . . ?
C26A C25A H25B 109.3 . . ?
C24 C25A H25B 109.3 . . ?
H25A C25A H25B 108.0 . . ?
C27A C26A C25A 110.3(4) . . ?
C27A C26A C33A 109.6(4) . . ?
C25A C26A C33A 109.3(3) . . ?
C27A C26A H26A 109.2 . . ?
C25A C26A H26A 109.2 . . ?
C33A C26A H26A 109.2 . . ?
C26A C27A C28A 109.7(3) . . ?
C26A C27A H27A 109.7 . . ?
C28A C27A H27A 109.7 . . ?
C26A C27A H27B 109.7 . . ?
C28A C27A H27B 109.7 . . ?
H27A C27A H27B 108.2 . . ?
C32A C28A C27A 110.0(4) . . ?
C32A C28A C29A 109.6(4) . . ?
C27A C28A C29A 109.4(3) . . ?
C32A C28A H28A 109.3 . . ?
C27A C28A H28A 109.3 . . ?
C29A C28A H28A 109.3 . . ?
C28A C29A C24 110.2(3) . . ?
C28A C29A H29A 109.6 . . ?
C24 C29A H29A 109.6 . . ?
C28A C29A H29B 109.6 . . ?
C24 C29A H29B 109.6 . . ?
H29A C29A H29B 108.1 . . ?
C31A C30A C24 112.1(3) . . ?
C31A C30A H30A 109.2 . . ?
C24 C30A H30A 109.2 . . ?
C31A C30A H30B 109.2 . . ?
C24 C30A H30B 109.2 . . ?
H30A C30A H30B 107.9 . . ?
C32A C31A C33A 109.6(4) . . ?
C32A C31A C30A 108.8(4) . . ?
C33A C31A C30A 109.7(4) . . ?
C32A C31A H31A 109.6 . . ?
C33A C31A H31A 109.6 . . ?
C30A C31A H31A 109.6 . . ?
C28A C32A C31A 110.1(4) . . ?
C28A C32A H32A 109.6 . . ?
C31A C32A H32A 109.6 . . ?
C28A C32A H32B 109.6 . . ?
C31A C32A H32B 109.6 . . ?
H32A C32A H32B 108.1 . . ?
C26A C33A C31A 108.4(3) . . ?
C26A C33A H33A 110.0 . . ?
C31A C33A H33A 110.0 . . ?
C26A C33A H33B 110.0 . . ?
C31A C33A H33B 110.0 . . ?
H33A C33A H33B 108.4 . . ?
C24 C25B C26B 108.0(12) . . ?
C24 C25B H25C 110.1 . . ?
C26B C25B H25C 110.1 . . ?
C24 C25B H25D 110.1 . . ?
C26B C25B H25D 110.1 . . ?
H25C C25B H25D 108.4 . . ?
C27B C26B C33B 111.2(15) . . ?
C27B C26B C25B 110.0(16) . . ?
C33B C26B C25B 107.7(17) . . ?
C27B C26B H26B 109.3 . . ?
C33B C26B H26B 109.3 . . ?
C25B C26B H26B 109.3 . . ?
C26B C27B C28B 109.1(14) . . ?
C26B C27B H27C 109.9 . . ?
C28B C27B H27C 109.9 . . ?
C26B C27B H27D 109.9 . . ?
C28B C27B H27D 109.9 . . ?
H27C C27B H27D 108.3 . . ?
C32B C28B C27B 109.9(16) . . ?
C32B C28B C29B 108.9(15) . . ?
C27B C28B C29B 108.6(16) . . ?
C32B C28B H28B 109.8 . . ?
C27B C28B H28B 109.8 . . ?
C29B C28B H28B 109.8 . . ?
C24 C29B C28B 108.6(13) . . ?
C24 C29B H29C 110.0 . . ?
C28B C29B H29C 110.0 . . ?
C24 C29B H29D 110.0 . . ?
C28B C29B H29D 110.0 . . ?
H29C C29B H29D 108.4 . . ?
C31B C30B C24 105.9(12) . . ?
C31B C30B H30C 110.5 . . ?
C24 C30B H30C 110.5 . . ?
C31B C30B H30D 110.5 . . ?
C24 C30B H30D 110.5 . . ?
H30C C30B H30D 108.7 . . ?
C32B C31B C33B 106.6(15) . . ?
C32B C31B C30B 112.2(16) . . ?
C33B C31B C30B 106.8(14) . . ?
C32B C31B H31B 110.4 . . ?
C33B C31B H31B 110.4 . . ?
C30B C31B H31B 110.4 . . ?
C28B C32B C31B 112.0(15) . . ?
C28B C32B H32C 109.2 . . ?
C31B C32B H32C 109.2 . . ?
C28B C32B H32D 109.2 . . ?
C31B C32B H32D 109.2 . . ?
H32C C32B H32D 107.9 . . ?
C26B C33B C31B 110.9(14) . . ?
C26B C33B H33C 109.5 . . ?
C31B C33B H33C 109.5 . . ?
C26B C33B H33D 109.5 . . ?
C31B C33B H33D 109.5 . . ?
H33C C33B H33D 108.0 . . ?
N35 O34 Pd1 73.38(19) . . ?
O34 N35 C40A 110.2(4) . . ?
O34 N35 C36A 101.5(4) . . ?
C40A N35 C36A 115.0(5) . . ?
O34 N35 C36B 123.0(5) . . ?
O34 N35 C40B 115.8(5) . . ?
C36B N35 C40B 116.2(5) . . ?
O34 N35 Pd1 68.17(18) . . ?
C40A N35 Pd1 123.4(5) . . ?
C36A N35 Pd1 120.7(3) . . ?
C36B N35 Pd1 111.0(4) . . ?
C40B N35 Pd1 111.8(5) . . ?
C37A C36A C41A 110.9(7) . . ?
C37A C36A N35 104.0(6) . . ?
C41A C36A N35 105.8(6) . . ?
C37A C36A C42A 114.4(7) . . ?
C41A C36A C42A 108.5(8) . . ?
N35 C36A C42A 112.9(8) . . ?
C38A C37A C36A 114.3(6) . . ?
C38A C37A H37A 108.7 . . ?
C36A C37A H37A 108.7 . . ?
C38A C37A H37B 108.7 . . ?
C36A C37A H37B 108.7 . . ?
H37A C37A H37B 107.6 . . ?
C37A C38A C39A 108.5(6) . . ?
C37A C38A H38A 110.0 . . ?
C39A C38A H38A 110.0 . . ?
C37A C38A H38B 110.0 . . ?
C39A C38A H38B 110.0 . . ?
H38A C38A H38B 108.4 . . ?
C40A C39A C38A 108.7(8) . . ?
C40A C39A H39A 110.0 . . ?
C38A C39A H39A 110.0 . . ?
C40A C39A H39B 110.0 . . ?
C38A C39A H39B 110.0 . . ?
H39A C39A H39B 108.3 . . ?
N35 C40A C43A 116.8(8) . . ?
N35 C40A C44A 103.6(7) . . ?
C43A C40A C44A 106.5(8) . . ?
N35 C40A C39A 101.3(7) . . ?
C43A C40A C39A 113.0(8) . . ?
C44A C40A C39A 115.6(9) . . ?
C36A C41A H41A 109.5 . . ?
C36A C41A H41B 109.5 . . ?
H41A C41A H41B 109.5 . . ?
C36A C41A H41C 109.5 . . ?
H41A C41A H41C 109.5 . . ?
H41B C41A H41C 109.5 . . ?
C36A C42A H42A 109.5 . . ?
C36A C42A H42B 109.5 . . ?
H42A C42A H42B 109.5 . . ?
C36A C42A H42C 109.5 . . ?
H42A C42A H42C 109.5 . . ?
H42B C42A H42C 109.5 . . ?
C40A C43A H43A 109.5 . . ?
C40A C43A H43B 109.5 . . ?
H43A C43A H43B 109.5 . . ?
C40A C43A H43C 109.5 . . ?
H43A C43A H43C 109.5 . . ?
H43B C43A H43C 109.5 . . ?
C40A C44A H44A 109.5 . . ?
C40A C44A H44B 109.5 . . ?
H44A C44A H44B 109.5 . . ?
C40A C44A H44C 109.5 . . ?
H44A C44A H44C 109.5 . . ?
H44B C44A H44C 109.5 . . ?
C37B C36B C41B 110.9(8) . . ?
C37B C36B C42B 113.1(8) . . ?
C41B C36B C42B 106.4(7) . . ?
C37B C36B N35 110.3(6) . . ?
C41B C36B N35 108.0(6) . . ?
C42B C36B N35 108.0(7) . . ?
C36B C37B C38B 113.2(7) . . ?
C36B C37B H37C 108.9 . . ?
C38B C37B H37C 108.9 . . ?
C36B C37B H37D 108.9 . . ?
C38B C37B H37D 108.9 . . ?
H37C C37B H37D 107.7 . . ?
C39B C38B C37B 110.8(8) . . ?
C39B C38B H38C 109.5 . . ?
C37B C38B H38C 109.5 . . ?
C39B C38B H38D 109.5 . . ?
C37B C38B H38D 109.5 . . ?
H38C C38B H38D 108.1 . . ?
C40B C39B C38B 111.5(10) . . ?
C40B C39B H39C 109.3 . . ?
C38B C39B H39C 109.3 . . ?
C40B C39B H39D 109.3 . . ?
C38B C39B H39D 109.3 . . ?
H39C C39B H39D 108.0 . . ?
C39B C40B C43B 111.4(10) . . ?
C39B C40B C44B 99.3(11) . . ?
C43B C40B C44B 107.2(10) . . ?
C39B C40B N35 115.3(8) . . ?
C43B C40B N35 112.2(10) . . ?
C44B C40B N35 110.5(9) . . ?
C36B C41B H41D 109.5 . . ?
C36B C41B H41E 109.5 . . ?
H41D C41B H41E 109.5 . . ?
C36B C41B H41F 109.5 . . ?
H41D C41B H41F 109.5 . . ?
H41E C41B H41F 109.5 . . ?
C36B C42B H42D 109.5 . . ?
C36B C42B H42E 109.5 . . ?
H42D C42B H42E 109.5 . . ?
C36B C42B H42F 109.5 . . ?
H42D C42B H42F 109.5 . . ?
H42E C42B H42F 109.5 . . ?
C40B C43B H43D 109.5 . . ?
C40B C43B H43E 109.5 . . ?
H43D C43B H43E 109.5 . . ?
C40B C43B H43F 109.5 . . ?
H43D C43B H43F 109.5 . . ?
H43E C43B H43F 109.5 . . ?
C40B C44B H44D 109.5 . . ?
C40B C44B H44E 109.5 . . ?
H44D C44B H44E 109.5 . . ?
C40B C44B H44F 109.5 . . ?
H44D C44B H44F 109.5 . . ?
H44E C44B H44F 109.5 . . ?

loop_
_geom_torsion_atom_site_label_1
_geom_torsion_atom_site_label_2
_geom_torsion_atom_site_label_3
_geom_torsion_atom_site_label_4
_geom_torsion
_geom_torsion_site_symmetry_1
_geom_torsion_site_symmetry_2
_geom_torsion_site_symmetry_3
_geom_torsion_site_symmetry_4
_geom_torsion_publ_flag
C9 C4 C5 C6 58.8(4) . . . . ?
C13 C4 C5 C6 -56.7(4) . . . . ?
P3 C4 C5 C6 176.5(3) . . . . ?
C4 C5 C6 C12 59.0(4) . . . . ?
C4 C5 C6 C7 -61.5(5) . . . . ?
C12 C6 C7 C8 -58.6(4) . . . . ?
C5 C6 C7 C8 60.9(4) . . . . ?
C6 C7 C8 C10 59.6(4) . . . . ?
C6 C7 C8 C9 -61.4(4) . . . . ?
C10 C8 C9 C4 -59.7(4) . . . . ?
C7 C8 C9 C4 61.6(4) . . . . ?
C5 C4 C9 C8 -58.3(4) . . . . ?
C13 C4 C9 C8 59.7(4) . . . . ?
P3 C4 C9 C8 -175.1(3) . . . . ?
C7 C8 C10 C11 -61.4(4) . . . . ?
C9 C8 C10 C11 59.9(4) . . . . ?
C8 C10 C11 C12 59.8(4) . . . . ?
C8 C10 C11 C13 -62.0(5) . . . . ?
C7 C6 C12 C11 59.3(4) . . . . ?
C5 C6 C12 C11 -60.4(4) . . . . ?
C10 C11 C12 C6 -59.1(4) . . . . ?
C13 C11 C12 C6 60.9(4) . . . . ?
C12 C11 C13 C4 -56.7(4) . . . . ?
C10 C11 C13 C4 63.7(5) . . . . ?
C5 C4 C13 C11 54.3(4) . . . . ?
C9 C4 C13 C11 -61.6(4) . . . . ?
P3 C4 C13 C11 176.9(3) . . . . ?
C19 C14 C15 C16 58.1(4) . . . . ?
C20 C14 C15 C16 -57.4(4) . . . . ?
P3 C14 C15 C16 -177.4(3) . . . . ?
C14 C15 C16 C22 59.9(5) . . . . ?
C14 C15 C16 C17 -60.6(5) . . . . ?
C22 C16 C17 C18 -57.2(4) . . . . ?
C15 C16 C17 C18 62.4(5) . . . . ?
C16 C17 C18 C23 58.1(4) . . . . ?
C16 C17 C18 C19 -61.8(4) . . . . ?
C20 C14 C19 C18 59.4(4) . . . . ?
C15 C14 C19 C18 -57.9(4) . . . . ?
P3 C14 C19 C18 175.2(3) . . . . ?
C17 C18 C19 C14 60.3(5) . . . . ?
C23 C18 C19 C14 -60.4(5) . . . . ?
C19 C14 C20 C21 -60.6(4) . . . . ?
C15 C14 C20 C21 56.2(4) . . . . ?
P3 C14 C20 C21 -179.0(3) . . . . ?
C14 C20 C21 C22 -58.3(5) . . . . ?
C14 C20 C21 C23 62.9(5) . . . . ?
C23 C21 C22 C16 -59.0(4) . . . . ?
C20 C21 C22 C16 61.2(4) . . . . ?
C17 C16 C22 C21 57.8(4) . . . . ?
C15 C16 C22 C21 -61.6(4) . . . . ?
C17 C18 C23 C21 -59.5(4) . . . . ?
C19 C18 C23 C21 60.4(5) . . . . ?
C22 C21 C23 C18 59.5(4) . . . . ?
C20 C21 C23 C18 -61.8(5) . . . . ?
C30A C24 C25A C26A -59.0(4) . . . . ?
C29A C24 C25A C26A 55.9(4) . . . . ?
P3 C24 C25A C26A -178.1(3) . . . . ?
C24 C25A C26A C27A -58.2(4) . . . . ?
C24 C25A C26A C33A 62.3(5) . . . . ?
C25A C26A C27A C28A 60.3(4) . . . . ?
C33A C26A C27A C28A -60.1(5) . . . . ?
C26A C27A C28A C32A 59.1(5) . . . . ?
C26A C27A C28A C29A -61.3(4) . . . . ?
C32A C28A C29A C24 -60.4(5) . . . . ?
C27A C28A C29A C24 60.3(4) . . . . ?
C30A C24 C29A C28A 57.6(4) . . . . ?
C25A C24 C29A C28A -56.8(4) . . . . ?
P3 C24 C29A C28A -178.3(3) . . . . ?
C25A C24 C30A C31A 57.7(5) . . . . ?
C29A C24 C30A C31A -58.1(4) . . . . ?
P3 C24 C30A C31A 175.0(3) . . . . ?
C24 C30A C31A C32A 59.9(5) . . . . ?
C24 C30A C31A C33A -59.9(5) . . . . ?
C27A C28A C32A C31A -59.1(5) . . . . ?
C29A C28A C32A C31A 61.2(5) . . . . ?
C33A C31A C32A C28A 59.9(5) . . . . ?
C30A C31A C32A C28A -60.0(5) . . . . ?
C27A C26A C33A C31A 60.4(5) . . . . ?
C25A C26A C33A C31A -60.7(5) . . . . ?
C32A C31A C33A C26A -60.1(5) . . . . ?
C30A C31A C33A C26A 59.3(5) . . . . ?
C29B C24 C25B C26B 57.0(18) . . . . ?
C30B C24 C25B C26B -66.8(17) . . . . ?
P3 C24 C25B C26B -174.7(12) . . . . ?
C24 C25B C26B C27B -57(2) . . . . ?
C24 C25B C26B C33B 63.9(19) . . . . ?
C33B C26B C27B C28B -57(2) . . . . ?
C25B C26B C27B C28B 62(2) . . . . ?
C26B C27B C28B C32B 58(2) . . . . ?
C26B C27B C28B C29B -61(2) . . . . ?
C25B C24 C29B C28B -57.5(17) . . . . ?
C30B C24 C29B C28B 64.5(15) . . . . ?
P3 C24 C29B C28B 175.5(10) . . . . ?
C32B C28B C29B C24 -62.6(19) . . . . ?
C27B C28B C29B C24 57.1(18) . . . . ?
C29B C24 C30B C31B -60.0(15) . . . . ?
C25B C24 C30B C31B 66.9(15) . . . . ?
P3 C24 C30B C31B -178.6(11) . . . . ?
C24 C30B C31B C32B 54.3(18) . . . . ?
C24 C30B C31B C33B -62.1(17) . . . . ?
C27B C28B C32B C31B -61(2) . . . . ?
C29B C28B C32B C31B 58(2) . . . . ?
C33B C31B C32B C28B 60(2) . . . . ?
C30B C31B C32B C28B -57(2) . . . . ?
C27B C26B C33B C31B 59(2) . . . . ?
C25B C26B C33B C31B -61.4(19) . . . . ?
C32B C31B C33B C26B -58(2) . . . . ?
C30B C31B C33B C26B 62.3(19) . . . . ?
Pd1 O34 N35 C40A -119.0(5) . . . . ?
Pd1 O34 N35 C36A 118.7(4) . . . . ?
Pd1 O34 N35 C36B 101.5(5) . . . . ?
Pd1 O34 N35 C40B -104.5(5) . . . . ?
O34 N35 C36A C37A -175.1(5) . . . . ?
C40A N35 C36A C37A 66.0(8) . . . . ?
Pd1 N35 C36A C37A -103.8(5) . . . . ?
O34 N35 C36A C41A -58.2(7) . . . . ?
C40A N35 C36A C41A -177.1(7) . . . . ?
Pd1 N35 C36A C41A 13.1(8) . . . . ?
O34 N35 C36A C42A 60.4(7) . . . . ?
C40A N35 C36A C42A -58.5(9) . . . . ?
Pd1 N35 C36A C42A 131.7(6) . . . . ?
C41A C36A C37A C38A -167.6(7) . . . . ?
N35 C36A C37A C38A -54.3(9) . . . . ?
C42A C36A C37A C38A 69.3(10) . . . . ?
C36A C37A C38A C39A 55.1(10) . . . . ?
C37A C38A C39A C40A -59.1(9) . . . . ?
O34 N35 C40A C43A -62.1(8) . . . . ?
C36A N35 C40A C43A 51.8(9) . . . . ?
Pd1 N35 C40A C43A -138.8(6) . . . . ?
O34 N35 C40A C44A 54.6(8) . . . . ?
C36A N35 C40A C44A 168.5(7) . . . . ?
Pd1 N35 C40A C44A -22.0(8) . . . . ?
O34 N35 C40A C39A 174.7(6) . . . . ?
C36A N35 C40A C39A -71.4(9) . . . . ?
Pd1 N35 C40A C39A 98.1(6) . . . . ?
C38A C39A C40A N35 64.4(8) . . . . ?
C38A C39A C40A C43A -61.4(10) . . . . ?
C38A C39A C40A C44A 175.6(7) . . . . ?
O34 N35 C36B C37B -169.0(5) . . . . ?
C40B N35 C36B C37B 37.1(9) . . . . ?
Pd1 N35 C36B C37B -92.1(6) . . . . ?
O34 N35 C36B C41B -47.7(9) . . . . ?
C40B N35 C36B C41B 158.4(8) . . . . ?
Pd1 N35 C36B C41B 29.2(8) . . . . ?
O34 N35 C36B C42B 67.0(7) . . . . ?
C40B N35 C36B C42B -86.9(9) . . . . ?
Pd1 N35 C36B C42B 143.9(6) . . . . ?
C41B C36B C37B C38B -170.2(8) . . . . ?
C42B C36B C37B C38B 70.4(10) . . . . ?
N35 C36B C37B C38B -50.6(9) . . . . ?
C36B C37B C38B C39B 63.6(11) . . . . ?
C37B C38B C39B C40B -59.2(12) . . . . ?
C38B C39B C40B C43B -83.3(12) . . . . ?
C38B C39B C40B C44B 164.0(10) . . . . ?
C38B C39B C40B N35 46.0(13) . . . . ?
O34 N35 C40B C39B 168.2(8) . . . . ?
C36B N35 C40B C39B -36.0(11) . . . . ?
Pd1 N35 C40B C39B 92.8(9) . . . . ?
O34 N35 C40B C43B -62.9(9) . . . . ?
C36B N35 C40B C43B 92.9(9) . . . . ?
Pd1 N35 C40B C43B -138.3(7) . . . . ?
O34 N35 C40B C44B 56.7(11) . . . . ?
C36B N35 C40B C44B -147.5(10) . . . . ?
Pd1 N35 C40B C44B -18.8(10) . . . . ?

_refine_diff_density_max         1.840
_refine_diff_density_min         -0.377
_refine_diff_density_rms         0.087

_shelx_res_file                  
; 
  
    cu_PDJPW8_0m.res created by SHELXL-2014/7 
  
TITL cu_PDJPW8_0m in P2(1)/n 
CELL 1.54178  12.52120  17.25960  18.81020  90.0000  98.3887  90.0000 
ZERR    4.00   0.00040   0.00060   0.00070   0.0000   0.0023   0.0000 
LATT  1 
SYMM 1/2-X, 1/2+Y, 1/2-Z 
SFAC C H CL N O P PD 
UNIT 156 252 4 4 4 4 4 
LIST 6 ! automatically inserted. Change 6 to 4 for CHECKCIF!! 
TEMP -173.190 
SIZE 0.081 0.085 0.114 
L.S. 5 0   60 
ACTA 
CONF 
BOND $H 
FMAP 2 
PLAN 20 
ABIN 
WGHT    0.060700    3.309300 
FVAR       0.08204   0.53583   0.85070   0.28306 
PD1   7    0.341411    0.301691    0.476439    11.00000    0.02932    0.02018 = 
         0.03309   -0.00337    0.00574   -0.00410 
CL2A  3    0.297143    0.421546    0.421663    41.00000    0.06597    0.06436 = 
         0.07288    0.02488   -0.01115   -0.02366 
CL2B  3    0.287533    0.405621    0.398325   -41.00000    0.04597    0.03620 = 
         0.06069    0.02241    0.01465   -0.00013 
P3    6    0.177174    0.253435    0.499262    11.00000    0.02566    0.01744 = 
         0.02274    0.00261   -0.00537   -0.00156 
C4    1    0.201363    0.150910    0.539213    11.00000    0.02864    0.01953 = 
         0.03003    0.00540   -0.00923   -0.00024 
C5    1    0.234620    0.098313    0.480748    11.00000    0.05885    0.02387 = 
         0.03625    0.00256   -0.00388    0.00308 
AFIX  23 
H5A   2    0.298222    0.120806    0.462638    11.00000   -1.20000 
H5B   2    0.174899    0.095386    0.440076    11.00000   -1.20000 
AFIX   0 
C6    1    0.262514    0.015540    0.509878    11.00000    0.06542    0.02665 = 
         0.04224    0.00183   -0.00128    0.01357 
AFIX  13 
H6    2    0.282184   -0.017808    0.470289    11.00000   -1.20000 
AFIX   0 
C7    1    0.358850    0.020246    0.570940    11.00000    0.04470    0.03001 = 
         0.06565    0.01240   -0.00107    0.00597 
AFIX  23 
H7A   2    0.378698   -0.032220    0.589648    11.00000   -1.20000 
H7B   2    0.422187    0.043298    0.552946    11.00000   -1.20000 
AFIX   0 
C8    1    0.324727    0.070539    0.630034    11.00000    0.04311    0.02697 = 
         0.03573    0.01002   -0.02169   -0.00374 
AFIX  13 
H8    2    0.385747    0.073725    0.670644    11.00000   -1.20000 
AFIX   0 
C9    1    0.296925    0.153035    0.601242    11.00000    0.03826    0.02306 = 
         0.03210    0.00416   -0.01225   -0.00629 
AFIX  23 
H9A   2    0.360779    0.176052    0.583869    11.00000   -1.20000 
H9B   2    0.277895    0.186000    0.640602    11.00000   -1.20000 
AFIX   0 
C10   1    0.227797    0.035403    0.657255    11.00000    0.06509    0.02970 = 
         0.04749    0.01731    0.00330    0.00256 
AFIX  23 
H10A  2    0.207545    0.067372    0.696902    11.00000   -1.20000 
H10B  2    0.245741   -0.017309    0.676058    11.00000   -1.20000 
AFIX   0 
C11   1    0.134273    0.031430    0.596615    11.00000    0.03917    0.02985 = 
         0.07503    0.02192   -0.00026   -0.00642 
AFIX  13 
H11   2    0.070783    0.007354    0.614742    11.00000   -1.20000 
AFIX   0 
C12   1    0.165693   -0.017580    0.537029    11.00000    0.05910    0.02726 = 
         0.05813    0.01307   -0.02456   -0.01006 
AFIX  23 
H12A  2    0.181936   -0.070880    0.554848    11.00000   -1.20000 
H12B  2    0.104676   -0.020274    0.497201    11.00000   -1.20000 
AFIX   0 
C13   1    0.104625    0.115029    0.570658    11.00000    0.03704    0.03049 = 
         0.06563    0.01765   -0.00229   -0.00429 
AFIX  23 
H13A  2    0.087828    0.146811    0.611421    11.00000   -1.20000 
H13B  2    0.040020    0.114024    0.533415    11.00000   -1.20000 
AFIX   0 
C14   1    0.077259    0.247358    0.411469    11.00000    0.03041    0.02389 = 
         0.02234    0.00113   -0.00606    0.00069 
C15   1   -0.018413    0.191421    0.413775    11.00000    0.04153    0.04916 = 
         0.03383    0.00345   -0.01088   -0.00964 
AFIX  23 
H15A  2   -0.062086    0.209045    0.450538    11.00000   -1.20000 
H15B  2    0.009118    0.138838    0.427095    11.00000   -1.20000 
AFIX   0 
C16   1   -0.090164    0.188959    0.338618    11.00000    0.04343    0.05559 = 
         0.04656    0.00982   -0.01765   -0.01292 
AFIX  13 
H16   2   -0.151814    0.152485    0.340246    11.00000   -1.20000 
AFIX   0 
C17   1   -0.133803    0.270519    0.320035    11.00000    0.03491    0.08289 = 
         0.03670   -0.02024   -0.01193    0.01268 
AFIX  23 
H17A  2   -0.182657    0.269511    0.273648    11.00000   -1.20000 
H17B  2   -0.175432    0.288900    0.357634    11.00000   -1.20000 
AFIX   0 
C18   1   -0.041228    0.324399    0.314982    11.00000    0.08116    0.03443 = 
         0.02967    0.00169   -0.01894    0.01696 
AFIX  13 
H18   2   -0.069698    0.377373    0.301631    11.00000   -1.20000 
AFIX   0 
C19   1    0.031981    0.327849    0.389062    11.00000    0.05524    0.03031 = 
         0.03416    0.00248   -0.01310    0.00541 
AFIX  23 
H19A  2    0.092416    0.364190    0.386316    11.00000   -1.20000 
H19B  2   -0.010341    0.347554    0.425773    11.00000   -1.20000 
AFIX   0 
C20   1    0.142127    0.220904    0.352216    11.00000    0.04878    0.05482 = 
         0.02872   -0.00293   -0.00421    0.01510 
AFIX  23 
H20A  2    0.174661    0.169506    0.364693    11.00000   -1.20000 
H20B  2    0.201264    0.258111    0.348588    11.00000   -1.20000 
AFIX   0 
C21   1    0.067292    0.215993    0.279151    11.00000    0.06200    0.06987 = 
         0.02670   -0.01275   -0.00615    0.02636 
AFIX  13 
H21   2    0.110046    0.197245    0.241618    11.00000   -1.20000 
AFIX   0 
C22   1   -0.023106    0.161480    0.283743    11.00000    0.09911    0.04267 = 
         0.02955   -0.01007   -0.02781    0.01831 
AFIX  23 
H22A  2    0.006053    0.109330    0.297139    11.00000   -1.20000 
H22B  2   -0.068743    0.157596    0.236252    11.00000   -1.20000 
AFIX   0 
C23   1    0.024369    0.296046    0.259096    11.00000    0.05482    0.07398 = 
         0.03247    0.01991   -0.01133    0.00117 
AFIX  23 
H23A  2    0.085194    0.331967    0.256101    11.00000   -1.20000 
H23B  2   -0.021274    0.294482    0.211484    11.00000   -1.20000 
AFIX   0 
C24   1    0.117966    0.318352    0.566272    11.00000    0.03158    0.02291 = 
         0.02048   -0.00033   -0.00426   -0.00016 
PART 3 
C25A  1    0.133852    0.404337    0.544788    31.00000    0.03591    0.02150 = 
         0.02635    0.00155    0.00102    0.00104 
AFIX  23 
H25A  2    0.211549    0.414231    0.543993    31.00000   -1.20000 
H25B  2    0.095003    0.413597    0.495812    31.00000   -1.20000 
AFIX   0 
C26A  1    0.091830    0.460568    0.597509    31.00000    0.04608    0.02331 = 
         0.02645   -0.00212   -0.00426    0.00730 
AFIX  13 
H26A  2    0.101221    0.514966    0.581199    31.00000   -1.20000 
AFIX   0 
C27A  1   -0.027326    0.445732    0.600478    31.00000    0.04429    0.04154 = 
         0.02962   -0.00443    0.00400    0.01317 
AFIX  23 
H27A  2   -0.069453    0.453520    0.552236    31.00000   -1.20000 
H27B  2   -0.053949    0.482818    0.634013    31.00000   -1.20000 
AFIX   0 
C28A  1   -0.042744    0.362938    0.625714    31.00000    0.03772    0.04344 = 
         0.03441    0.00081    0.00941    0.00699 
AFIX  13 
H28A  2   -0.120975    0.353918    0.628297    31.00000   -1.20000 
AFIX   0 
C29A  1   -0.004551    0.305157    0.571435    31.00000    0.03436    0.02867 = 
         0.02663   -0.00036    0.00122    0.00234 
AFIX  23 
H29A  2   -0.047848    0.312562    0.523517    31.00000   -1.20000 
H29B  2   -0.015623    0.251387    0.587172    31.00000   -1.20000 
AFIX   0 
C30A  1    0.180486    0.308410    0.642938    31.00000    0.03637    0.02983 = 
         0.02290   -0.00028   -0.00825    0.00385 
AFIX  23 
H30A  2    0.171388    0.254617    0.659312    31.00000   -1.20000 
H30B  2    0.258365    0.317081    0.641759    31.00000   -1.20000 
AFIX   0 
C31A  1    0.141132    0.365269    0.697032    31.00000    0.05125    0.03908 = 
         0.02150   -0.00525   -0.00766    0.01212 
AFIX  13 
H31A  2    0.183203    0.356786    0.745817    31.00000   -1.20000 
AFIX   0 
C32A  1    0.021979    0.350489    0.699479    31.00000    0.06344    0.04575 = 
         0.02845   -0.00103    0.01063    0.00814 
AFIX  23 
H32A  2    0.011871    0.296682    0.715473    31.00000   -1.20000 
H32B  2   -0.004094    0.386112    0.734454    31.00000   -1.20000 
AFIX   0 
C33A  1    0.156870    0.449494    0.672841    31.00000    0.05192    0.03525 = 
         0.02946   -0.01084   -0.01118    0.00598 
AFIX  23 
H33A  2    0.131277    0.486168    0.707146    31.00000   -1.20000 
H33B  2    0.234349    0.459672    0.671452    31.00000   -1.20000 
AFIX   0 
PART 4 
SAME C25A > C33A 
ISOR 0.002 C25B > C33B 
SIMU C25A C25B C26A C26B C27A C27B C28A C28B C29A C29B 
SIMU C30A C30B C31A C31B C32A C32B C33A C33B 
C25B  1    0.072023    0.389434    0.529364   -31.00000    0.02294    0.02186 = 
         0.02170    0.00065    0.00256    0.00032 
AFIX  23 
H25C  2    0.009939    0.375944    0.492590   -31.00000   -1.20000 
H25D  2    0.127199    0.415649    0.505207   -31.00000   -1.20000 
AFIX   0 
C26B  1    0.034831    0.443765    0.586837   -31.00000    0.02308    0.02289 = 
         0.02323   -0.00008    0.00301    0.00033 
AFIX  13 
H26B  2    0.000407    0.491056    0.562771   -31.00000   -1.20000 
AFIX   0 
C27B  1   -0.045699    0.402435    0.625702   -31.00000    0.03097    0.03117 = 
         0.03108    0.00006    0.00473    0.00006 
AFIX  23 
H27C  2   -0.108653    0.385941    0.590913   -31.00000   -1.20000 
H27D  2   -0.071533    0.437825    0.660957   -31.00000   -1.20000 
AFIX   0 
C28B  1    0.008768    0.331213    0.664621   -31.00000    0.02520    0.02576 = 
         0.02503    0.00016    0.00393   -0.00038 
AFIX  13 
H28B  2   -0.043440    0.304013    0.691509   -31.00000   -1.20000 
AFIX   0 
C29B  1    0.045411    0.275511    0.607500   -31.00000    0.02489    0.02496 = 
         0.02491   -0.00014    0.00334   -0.00082 
AFIX  23 
H29C  2    0.083652    0.230305    0.631594   -31.00000   -1.20000 
H29D  2   -0.018302    0.256458    0.574780   -31.00000   -1.20000 
AFIX   0 
C30B  1    0.226962    0.343290    0.617852   -31.00000    0.02299    0.02303 = 
         0.02373    0.00049    0.00345    0.00005 
AFIX  23 
H30C  2    0.265557    0.296987    0.639459   -31.00000   -1.20000 
H30D  2    0.275615    0.372188    0.590322   -31.00000   -1.20000 
AFIX   0 
C31B  1    0.190443    0.395538    0.677137   -31.00000    0.02453    0.02363 = 
         0.02385    0.00014    0.00262   -0.00045 
AFIX  13 
H31B  2    0.254157    0.411683    0.712416   -31.00000   -1.20000 
AFIX   0 
C32B  1    0.106132    0.355979    0.715830   -31.00000    0.03089    0.03074 = 
         0.03028   -0.00007    0.00528    0.00007 
AFIX  23 
H32C  2    0.138909    0.310014    0.741932   -31.00000   -1.20000 
H32D  2    0.083428    0.392157    0.751631   -31.00000   -1.20000 
AFIX   0 
C33B  1    0.134820    0.467333    0.638646   -31.00000    0.02313    0.02261 = 
         0.02269   -0.00007    0.00264    0.00020 
AFIX  23 
H33C  2    0.113828    0.503765    0.674836   -31.00000   -1.20000 
H33D  2    0.186194    0.494286    0.611794   -31.00000   -1.20000 
AFIX   0 
PART 0 
O34   5    0.467294    0.238973    0.526242    11.00000    0.03261    0.06203 = 
         0.09660    0.02977    0.01739    0.01211 
N35   4    0.509688    0.294260    0.487343    11.00000    0.03258    0.03249 = 
         0.06518   -0.00972    0.01448   -0.00379 
PART 1 
ISOR C36A > C44A 
C36A  1    0.580439    0.339173    0.546054    21.00000    0.03987    0.04611 = 
         0.04432    0.00452    0.00496   -0.00293 
C37A  1    0.622374    0.406341    0.506626    21.00000    0.04318    0.04144 = 
         0.04668   -0.00535    0.01471   -0.00558 
AFIX  23 
H37A  2    0.561161    0.440905    0.488881    21.00000   -1.20000 
H37B  2    0.673798    0.436370    0.541015    21.00000   -1.20000 
AFIX   0 
C38A  1    0.678007    0.382937    0.443892    21.00000    0.04512    0.04394 = 
         0.05045   -0.00303    0.01540   -0.00303 
AFIX  23 
H38A  2    0.744614    0.353536    0.461234    21.00000   -1.20000 
H38B  2    0.698159    0.429605    0.418275    21.00000   -1.20000 
AFIX   0 
C39A  1    0.598269    0.331166    0.391693    21.00000    0.04514    0.05434 = 
         0.04080   -0.00027    0.01533    0.00530 
AFIX  23 
H39A  2    0.532632    0.361123    0.373230    21.00000   -1.20000 
H39B  2    0.633286    0.314650    0.350276    21.00000   -1.20000 
AFIX   0 
C40A  1    0.567136    0.258537    0.433973    21.00000    0.04438    0.03968 = 
         0.04630   -0.00444    0.00958    0.00071 
C41A  1    0.505679    0.367198    0.596858    21.00000    0.04170    0.06360 = 
         0.04648   -0.00296    0.00326   -0.01280 
AFIX 137 
H41A  2    0.543632    0.404868    0.630459    21.00000   -1.50000 
H41B  2    0.482723    0.323103    0.623762    21.00000   -1.50000 
H41C  2    0.442210    0.391794    0.569293    21.00000   -1.50000 
AFIX   0 
C42A  1    0.668550    0.289199    0.588394    21.00000    0.05242    0.09065 = 
         0.08673    0.02395    0.00727    0.00491 
AFIX 137 
H42A  2    0.725010    0.278658    0.558686    21.00000   -1.50000 
H42B  2    0.637165    0.240173    0.601582    21.00000   -1.50000 
H42C  2    0.699933    0.316742    0.632043    21.00000   -1.50000 
AFIX   0 
C43A  1    0.661544    0.209338    0.461464    21.00000    0.04212    0.04545 = 
         0.05163   -0.00723    0.01431    0.00696 
AFIX 137 
H43A  2    0.681612    0.177805    0.422151    21.00000   -1.50000 
H43B  2    0.642807    0.175332    0.499500    21.00000   -1.50000 
H43C  2    0.722485    0.242426    0.480875    21.00000   -1.50000 
AFIX   0 
C44A  1    0.481223    0.203678    0.391717    21.00000    0.04832    0.04521 = 
         0.03892   -0.00957    0.01207    0.00338 
AFIX 137 
H44A  2    0.509531    0.182348    0.349926    21.00000   -1.20000 
H44B  2    0.415083    0.232974    0.375567    21.00000   -1.20000 
H44C  2    0.465112    0.161265    0.423127    21.00000   -1.20000 
AFIX   0 
PART 2 
SAME C36A > C44A 
ISOR 0.003 C36B > C44B 
ISOR 0.003 C36A > C44A 
SIMU C39A C39B C40A C40B C39A C39B C44A C44B 
C36B  1    0.564207    0.370634    0.521920   -21.00000    0.03431    0.03662 = 
         0.04341   -0.00130    0.00519   -0.00485 
C37B  1    0.583618    0.427127    0.463896   -21.00000    0.03958    0.03666 = 
         0.04840   -0.00198    0.00916   -0.00451 
AFIX  23 
H37C  2    0.626960    0.471087    0.486227   -21.00000   -1.20000 
H37D  2    0.513336    0.447948    0.440856   -21.00000   -1.20000 
AFIX   0 
C38B  1    0.642151    0.390959    0.406102   -21.00000    0.04942    0.04917 = 
         0.05452    0.00482    0.01637    0.00037 
AFIX  23 
H38C  2    0.657662    0.431547    0.371849   -21.00000   -1.20000 
H38D  2    0.711786    0.368834    0.428833   -21.00000   -1.20000 
AFIX   0 
C39B  1    0.574579    0.328221    0.366163   -21.00000    0.05742    0.06259 = 
         0.05707    0.00178    0.01292    0.00421 
AFIX  23 
H39C  2    0.506489    0.350964    0.341553   -21.00000   -1.20000 
H39D  2    0.613958    0.305834    0.329054   -21.00000   -1.20000 
AFIX   0 
C40B  1    0.549086    0.265609    0.415610   -21.00000    0.03331    0.03822 = 
         0.04107   -0.01186    0.00883    0.00550 
C41B  1    0.488634    0.405840    0.570945   -21.00000    0.03674    0.03433 = 
         0.04391   -0.00939    0.00694   -0.00453 
AFIX 137 
H41D  2    0.525598    0.448508    0.598804   -21.00000   -1.50000 
H41E  2    0.468958    0.365959    0.603781   -21.00000   -1.50000 
H41F  2    0.423235    0.425466    0.541460   -21.00000   -1.50000 
AFIX   0 
C42B  1    0.668637    0.347481    0.571410   -21.00000    0.03556    0.05360 = 
         0.06809   -0.00907    0.00069    0.00023 
AFIX 137 
H42D  2    0.723665    0.332194    0.542049   -21.00000   -1.50000 
H42E  2    0.653618    0.303905    0.601855   -21.00000   -1.50000 
H42F  2    0.694953    0.391638    0.601757   -21.00000   -1.50000 
AFIX   0 
C43B  1    0.639915    0.207884    0.429721   -21.00000    0.05544    0.05403 = 
         0.07850   -0.00333    0.01958    0.00319 
AFIX 137 
H43D  2    0.705975    0.234456    0.451215   -21.00000   -1.50000 
H43E  2    0.651670    0.183737    0.384350   -21.00000   -1.50000 
H43F  2    0.621198    0.167900    0.462781   -21.00000   -1.50000 
AFIX   0 
C44B  1    0.456350    0.225792    0.366480   -21.00000    0.07582    0.09455 = 
         0.07102   -0.03174    0.01859    0.00791 
AFIX 137 
H44D  2    0.483768    0.203902    0.324590   -21.00000   -1.50000 
H44E  2    0.399843    0.263844    0.350479   -21.00000   -1.50000 
H44F  2    0.426300    0.184239    0.393039   -21.00000   -1.50000 
PART 0 
REM ##### 
REM ##### 
REM ##### 
REM ##### 
REM ##### 
AFIX   0 
HKLF 4 
  
REM  cu_PDJPW8_0m in P2(1)/n 
REM R1 =  0.0422 for    5999 Fo > 4sig(Fo)  and  0.0481 for all    7003 data 
REM    579 parameters refined using    492 restraints 
  
END 
  
WGHT      0.0607      3.3093 
  
REM Highest difference peak  1.840,  deepest hole -0.377,  1-sigma level  0.087 
Q1    1   0.3187  0.2620  0.5104  11.00000  0.05    1.84 
Q2    1   0.2951  0.3383  0.5009  11.00000  0.05    1.03 
Q3    1   0.1000  0.1787  0.3592  11.00000  0.05    0.87 
Q4    1  -0.0474  0.2411  0.4246  11.00000  0.05    0.87 
Q5    1   0.0852  0.3236  0.3599  11.00000  0.05    0.80 
Q6    1  -0.1170  0.2392  0.3552  11.00000  0.05    0.71 
Q7    1   0.1094  0.0954  0.5238  11.00000  0.05    0.70 
Q8    1   0.3042  0.3596  0.4402  11.00000  0.05    0.58 
Q9    1   0.3584  0.2726  0.4425  11.00000  0.05    0.58 
Q10   1  -0.1012  0.1658  0.2958  11.00000  0.05    0.56 
Q11   1   0.4649  0.2197  0.4805  11.00000  0.05    0.51 
Q12   1   0.2240  0.2830  0.4797  11.00000  0.05    0.51 
Q13   1  -0.1158  0.3215  0.3079  11.00000  0.05    0.50 
Q14   1   0.4446  0.2712  0.3424  11.00000  0.05    0.49 
Q15   1   0.3337  0.0191  0.5091  11.00000  0.05    0.49 
Q16   1   0.0392  0.2511  0.2409  11.00000  0.05    0.48 
Q17   1   0.6019  0.3781  0.3763  11.00000  0.05    0.46 
Q18   1   0.0015  0.3143  0.2920  11.00000  0.05    0.46 
Q19   1   0.1381  0.2815  0.5351  11.00000  0.05    0.46 
Q20   1   0.3081  0.1066  0.4777  11.00000  0.05    0.45 
;
_shelx_res_checksum              68321

_shelx_fab_file                  
; 
    2    0    0    -82.71      0.00 
    4    0    0     13.49      0.00 
    6    0    0     -1.76      0.00 
    8    0    0     16.03      0.00 
   10    0    0     -8.92      0.00 
   12    0    0     -1.45      0.00 
   14    0    0     -0.39      0.00 
    1    1    0     38.80      0.00 
    2    1    0     26.91      0.00 
    3    1    0     -1.69      0.00 
    4    1    0    -13.30      0.00 
    5    1    0     16.38      0.00 
    6    1    0     11.56      0.00 
    7    1    0     -6.74      0.00 
    8    1    0     -0.07      0.00 
    9    1    0     -1.78      0.00 
   10    1    0      0.75      0.00 
   11    1    0     -1.02      0.00 
   12    1    0      0.06      0.00 
   13    1    0      1.83      0.00 
   14    1    0      0.14      0.00 
    0    2    0    125.43      0.00 
    1    2    0     69.51      0.00 
    2    2    0    -32.51      0.00 
    3    2    0      9.76      0.00 
    4    2    0      6.42      0.00 
    5    2    0    -13.02      0.00 
    6    2    0     -9.47      0.00 
    7    2    0     10.22      0.00 
    8    2    0     16.87      0.00 
    9    2    0      5.29      0.00 
   10    2    0     -7.34      0.00 
   11    2    0      2.14      0.00 
   12    2    0     -0.64      0.00 
   13    2    0     -1.86      0.00 
   14    2    0     -0.86      0.00 
    1    3    0     -0.32      0.00 
    2    3    0     19.95      0.00 
    3    3    0     30.87      0.00 
    4    3    0      6.90      0.00 
    5    3    0    -10.54      0.00 
    6    3    0     10.95      0.00 
    7    3    0      1.70      0.00 
    8    3    0      4.59      0.00 
    9    3    0     -3.45      0.00 
   10    3    0      0.25      0.00 
   11    3    0      0.90      0.00 
   12    3    0      1.04      0.00 
   13    3    0      0.83      0.00 
   14    3    0      0.85      0.00 
    0    4    0     22.18      0.00 
    1    4    0     12.69      0.00 
    2    4    0     -3.63      0.00 
    3    4    0     43.25      0.00 
    4    4    0      3.77      0.00 
    5    4    0    -13.10      0.00 
    6    4    0    -14.16      0.00 
    7    4    0      3.64      0.00 
    8    4    0      9.26      0.00 
    9    4    0     10.94      0.00 
   10    4    0     -0.63      0.00 
   11    4    0      2.53      0.00 
   12    4    0     -0.19      0.00 
   13    4    0     -1.00      0.00 
   14    4    0     -1.02      0.00 
    1    5    0     -8.26      0.00 
    2    5    0     -6.68      0.00 
    3    5    0      2.70      0.00 
    4    5    0     29.08      0.00 
    5    5    0     -0.99      0.00 
    6    5    0      1.94      0.00 
    7    5    0     -2.30      0.00 
    8    5    0      6.80      0.00 
    9    5    0     -1.11      0.00 
   10    5    0     -2.21      0.00 
   11    5    0      0.81      0.00 
   12    5    0      2.72      0.00 
   13    5    0      0.44      0.00 
   14    5    0      0.59      0.00 
    0    6    0     12.32      0.00 
    1    6    0     -2.36      0.00 
    2    6    0    -25.84      0.00 
    3    6    0     32.65      0.00 
    4    6    0      9.14      0.00 
    5    6    0     -4.64      0.00 
    6    6    0     -8.65      0.00 
    7    6    0     -1.51      0.00 
    8    6    0     -2.29      0.00 
    9    6    0      6.40      0.00 
   10    6    0      4.45      0.00 
   11    6    0      3.67      0.00 
   12    6    0     -0.00      0.00 
   13    6    0     -0.70      0.00 
   14    6    0     -0.08      0.00 
    1    7    0    -10.06      0.00 
    2    7    0      0.41      0.00 
    3    7    0    -12.07      0.00 
    4    7    0      7.06      0.00 
    5    7    0      1.05      0.00 
    6    7    0      8.10      0.00 
    7    7    0     -1.64      0.00 
    8    7    0      1.15      0.00 
    9    7    0      0.85      0.00 
   10    7    0     -2.52      0.00 
   11    7    0     -1.32      0.00 
   12    7    0      1.46      0.00 
   13    7    0      1.13      0.00 
    0    8    0    -14.10      0.00 
    1    8    0     10.62      0.00 
    2    8    0    -11.87      0.00 
    3    8    0      3.55      0.00 
    4    8    0      1.48      0.00 
    5    8    0      4.66      0.00 
    6    8    0     -4.61      0.00 
    7    8    0     -5.55      0.00 
    8    8    0     -2.94      0.00 
    9    8    0      0.74      0.00 
   10    8    0      2.12      0.00 
   11    8    0      2.97      0.00 
   12    8    0      1.81      0.00 
   13    8    0     -0.70      0.00 
    1    9    0    -11.70      0.00 
    2    9    0     -4.50      0.00 
    3    9    0     -0.87      0.00 
    4    9    0      3.71      0.00 
    5    9    0    -10.15      0.00 
    6    9    0      1.52      0.00 
    7    9    0      5.62      0.00 
    8    9    0     -1.06      0.00 
    9    9    0     -0.20      0.00 
   10    9    0     -1.95      0.00 
   11    9    0     -1.19      0.00 
   12    9    0     -0.67      0.00 
   13    9    0      0.46      0.00 
    0   10    0    -17.50      0.00 
    1   10    0     -5.78      0.00 
    2   10    0     -0.31      0.00 
    3   10    0      0.62      0.00 
    4   10    0     -3.87      0.00 
    5   10    0      4.83      0.00 
    6   10    0      0.98      0.00 
    7   10    0     -8.62      0.00 
    8   10    0     -1.95      0.00 
    9   10    0     -1.05      0.00 
   10   10    0     -0.45      0.00 
   11   10    0      0.45      0.00 
   12   10    0      2.20      0.00 
    1   11    0     -2.76      0.00 
    2   11    0     -9.02      0.00 
    3   11    0     -4.72      0.00 
    4   11    0      6.68      0.00 
    5   11    0     -3.01      0.00 
    6   11    0     -6.28      0.00 
    7   11    0      4.22      0.00 
    8   11    0     -0.29      0.00 
    9   11    0      0.82      0.00 
   10   11    0     -1.70      0.00 
   11   11    0     -0.61      0.00 
   12   11    0     -0.86      0.00 
    0   12    0      5.43      0.00 
    1   12    0     -5.89      0.00 
    2   12    0     -8.46      0.00 
    3   12    0     -1.34      0.00 
    4   12    0      2.30      0.00 
    5   12    0      0.90      0.00 
    6   12    0      1.69      0.00 
    7   12    0     -4.28      0.00 
    8   12    0      0.04      0.00 
    9   12    0     -2.73      0.00 
   10   12    0     -1.89      0.00 
   11   12    0     -0.39      0.00 
    1   13    0      2.03      0.00 
    2   13    0     -1.41      0.00 
    3   13    0     -4.47      0.00 
    4   13    0     -1.79      0.00 
    5   13    0      1.78      0.00 
    6   13    0     -2.31      0.00 
    7   13    0      0.59      0.00 
    8   13    0     -1.74      0.00 
    9   13    0      1.90      0.00 
   10   13    0     -0.17      0.00 
   11   13    0     -0.44      0.00 
    0   14    0      8.06      0.00 
    1   14    0      3.95      0.00 
    2   14    0     -5.66      0.00 
    3   14    0     -5.94      0.00 
    4   14    0      3.79      0.00 
    5   14    0      0.70      0.00 
    6   14    0     -1.17      0.00 
    7   14    0     -0.06      0.00 
    8   14    0      3.11      0.00 
    9   14    0     -2.39      0.00 
   10   14    0     -2.23      0.00 
    1   15    0      0.80      0.00 
    2   15    0      0.82      0.00 
    3   15    0      2.05      0.00 
    4   15    0     -2.42      0.00 
    5   15    0     -1.53      0.00 
    6   15    0      0.29      0.00 
    7   15    0      0.66      0.00 
    8   15    0     -2.12      0.00 
    9   15    0      1.17      0.00 
   10   15    0      0.69      0.00 
    0   16    0      3.67      0.00 
    1   16    0      0.16      0.00 
    2   16    0     -0.87      0.00 
    3   16    0     -1.41      0.00 
    4   16    0      1.55      0.00 
    5   16    0     -0.39      0.00 
    6   16    0     -2.10      0.00 
    7   16    0      0.67      0.00 
    8   16    0      3.15      0.00 
    9   16    0     -0.65      0.00 
    1   17    0      0.69      0.00 
    2   17    0     -0.95      0.00 
    3   17    0      1.11      0.00 
    4   17    0      1.41      0.00 
    5   17    0     -0.82      0.00 
    6   17    0     -0.45      0.00 
    7   17    0      0.29      0.00 
    8   17    0     -0.87      0.00 
    0   18    0      5.01      0.00 
    1   18    0     -2.18      0.00 
    2   18    0     -2.92      0.00 
    3   18    0      1.95      0.00 
    4   18    0      1.46      0.00 
    5   18    0     -1.10      0.00 
    6   18    0     -1.39      0.00 
    7   18    0      0.55      0.00 
    1   19    0      0.42      0.00 
    2   19    0      0.05      0.00 
    3   19    0     -0.96      0.00 
    4   19    0      0.49      0.00 
    5   19    0      0.44      0.00 
    0   20    0      2.13      0.00 
    1   20    0     -0.56      0.00 
    2   20    0     -2.10      0.00 
    3   20    0      0.59      0.00 
  -13    0    1     -0.77      0.00 
  -11    0    1     -0.40      0.00 
   -9    0    1     17.40      0.00 
   -7    0    1     -0.35      0.00 
   -5    0    1      3.96      0.00 
   -3    0    1    -20.03      0.00 
   -1    0    1    161.63      0.00 
    1    0    1   -170.73      0.00 
    3    0    1     28.15      0.00 
    5    0    1    -17.69      0.00 
    7    0    1      9.34      0.00 
    9    0    1    -15.57      0.00 
   11    0    1      0.42      0.00 
   13    0    1     -1.47      0.00 
  -14    1    1      1.48      0.00 
  -13    1    1     -0.76      0.00 
  -12    1    1      0.98      0.00 
  -11    1    1     -0.16      0.00 
  -10    1    1      4.11      0.00 
   -9    1    1      1.13      0.00 
   -8    1    1     -2.28      0.00 
   -7    1    1     -2.46      0.00 
   -6    1    1     16.19      0.00 
   -5    1    1     10.56      0.00 
   -4    1    1      7.49      0.00 
   -3    1    1    -19.18      0.00 
   -2    1    1     51.20      0.00 
   -1    1    1     47.00      0.00 
    0    1    1    -55.03      0.00 
    1    1    1     -0.67      0.00 
    2    1    1     -9.55      0.00 
    3    1    1    -11.54      0.00 
    4    1    1      6.29      0.00 
    5    1    1     15.98      0.00 
    6    1    1    -19.72      0.00 
    7    1    1     -4.65      0.00 
    8    1    1     -8.20      0.00 
    9    1    1     -1.42      0.00 
   10    1    1      0.80      0.00 
   11    1    1     -0.43      0.00 
   12    1    1      1.85      0.00 
   13    1    1      0.68      0.00 
   14    1    1     -2.71      0.00 
  -14    2    1      1.19      0.00 
  -13    2    1      0.31      0.00 
  -12    2    1     -3.25      0.00 
  -11    2    1     -1.09      0.00 
  -10    2    1     -1.55      0.00 
   -9    2    1     16.74      0.00 
   -8    2    1     -1.56      0.00 
   -7    2    1    -10.31      0.00 
   -6    2    1     20.53      0.00 
   -5    2    1     14.97      0.00 
   -4    2    1    -16.70      0.00 
   -3    2    1    -13.89      0.00 
   -2    2    1     -4.32      0.00 
   -1    2    1     90.92      0.00 
    0    2    1     87.15      0.00 
    1    2    1    -84.19      0.00 
    2    2    1    -21.36      0.00 
    3    2    1     -3.13      0.00 
    4    2    1     -4.71      0.00 
    5    2    1    -10.40      0.00 
    6    2    1      8.65      0.00 
    7    2    1     10.98      0.00 
    8    2    1      1.19      0.00 
    9    2    1    -12.57      0.00 
   10    2    1     -1.76      0.00 
   11    2    1     -0.18      0.00 
   12    2    1     -2.10      0.00 
   13    2    1     -1.65      0.00 
   14    2    1      0.17      0.00 
  -14    3    1      1.61      0.00 
  -13    3    1     -1.34      0.00 
  -12    3    1      0.98      0.00 
  -11    3    1      0.27      0.00 
  -10    3    1      0.36      0.00 
   -9    3    1      1.82      0.00 
   -8    3    1     -0.92      0.00 
   -7    3    1     -1.23      0.00 
   -6    3    1      2.09      0.00 
   -5    3    1     -0.17      0.00 
   -4    3    1     31.02      0.00 
   -3    3    1     10.23      0.00 
   -2    3    1    -16.90      0.00 
   -1    3    1     51.69      0.00 
    0    3    1     -4.55      0.00 
    1    3    1      6.92      0.00 
    2    3    1      7.86      0.00 
    3    3    1     -0.97      0.00 
    4    3    1    -17.62      0.00 
    5    3    1     14.08      0.00 
    6    3    1      2.77      0.00 
    7    3    1     -0.61      0.00 
    8    3    1     -8.90      0.00 
    9    3    1     -6.50      0.00 
   10    3    1      1.77      0.00 
   11    3    1     -0.09      0.00 
   12    3    1      0.10      0.00 
   13    3    1      0.93      0.00 
   14    3    1     -1.38      0.00 
  -14    4    1      0.45      0.00 
  -13    4    1      0.72      0.00 
  -12    4    1     -2.62      0.00 
  -11    4    1      0.03      0.00 
  -10    4    1     -5.21      0.00 
   -9    4    1      6.31      0.00 
   -8    4    1      7.40      0.00 
   -7    4    1    -13.04      0.00 
   -6    4    1     10.00      0.00 
   -5    4    1     14.39      0.00 
   -4    4    1    -14.10      0.00 
   -3    4    1    -10.10      0.00 
   -2    4    1     26.62      0.00 
   -1    4    1     24.15      0.00 
    0    4    1     37.44      0.00 
    1    4    1    -11.04      0.00 
    2    4    1     36.14      0.00 
    3    4    1     -8.69      0.00 
    4    4    1    -29.71      0.00 
    5    4    1     -7.11      0.00 
    6    4    1      9.51      0.00 
    7    4    1     10.85      0.00 
    8    4    1      5.38      0.00 
    9    4    1     -2.91      0.00 
   10    4    1     -2.23      0.00 
   11    4    1     -1.47      0.00 
   12    4    1     -3.00      0.00 
   13    4    1     -1.15      0.00 
   14    4    1     -0.46      0.00 
  -14    5    1      0.30      0.00 
  -13    5    1     -1.86      0.00 
  -12    5    1     -0.17      0.00 
  -11    5    1      2.83      0.00 
  -10    5    1     -2.98      0.00 
   -9    5    1     -0.19      0.00 
   -8    5    1     -2.06      0.00 
   -7    5    1     -0.47      0.00 
   -6    5    1      4.04      0.00 
   -5    5    1    -13.60      0.00 
   -4    5    1     -2.67      0.00 
   -3    5    1     42.49      0.00 
   -2    5    1     -3.64      0.00 
   -1    5    1     10.96      0.00 
    0    5    1     -1.48      0.00 
    1    5    1     14.39      0.00 
    2    5    1     10.69      0.00 
    3    5    1     14.23      0.00 
    4    5    1     -4.56      0.00 
    5    5    1     -1.80      0.00 
    6    5    1      3.56      0.00 
    7    5    1      5.41      0.00 
    8    5    1      0.46      0.00 
    9    5    1     -8.15      0.00 
   10    5    1      0.45      0.00 
   11    5    1      1.25      0.00 
   12    5    1      0.25      0.00 
   13    5    1     -0.19      0.00 
   14    5    1     -0.07      0.00 
  -14    6    1     -0.11      0.00 
  -13    6    1     -0.54      0.00 
  -12    6    1     -2.40      0.00 
  -11    6    1      1.73      0.00 
  -10    6    1     -2.66      0.00 
   -9    6    1     -6.08      0.00 
   -8    6    1      5.98      0.00 
   -7    6    1     -3.89      0.00 
   -6    6    1      3.46      0.00 
   -5    6    1      0.53      0.00 
   -4    6    1     -9.93      0.00 
   -3    6    1    -13.47      0.00 
   -2    6    1     22.43      0.00 
   -1    6    1     17.83      0.00 
    0    6    1     14.44      0.00 
    1    6    1    -15.98      0.00 
    2    6    1     32.67      0.00 
    3    6    1     22.23      0.00 
    4    6    1    -19.51      0.00 
    5    6    1     -9.28      0.00 
    6    6    1      0.04      0.00 
    7    6    1      6.30      0.00 
    8    6    1      4.99      0.00 
    9    6    1      5.15      0.00 
   10    6    1      1.11      0.00 
   11    6    1     -0.45      0.00 
   12    6    1     -3.07      0.00 
   13    6    1     -0.35      0.00 
  -13    7    1     -1.35      0.00 
  -12    7    1     -2.68      0.00 
  -11    7    1      3.55      0.00 
  -10    7    1     -1.91      0.00 
   -9    7    1     -2.01      0.00 
   -8    7    1     -2.07      0.00 
   -7    7    1     -5.83      0.00 
   -6    7    1      0.02      0.00 
   -5    7    1      1.69      0.00 
   -4    7    1    -17.06      0.00 
   -3    7    1     11.34      0.00 
   -2    7    1      7.10      0.00 
   -1    7    1     12.27      0.00 
    0    7    1     -5.68      0.00 
    1    7    1      2.00      0.00 
    2    7    1     12.41      0.00 
    3    7    1      6.44      0.00 
    4    7    1      2.92      0.00 
    5    7    1      2.72      0.00 
    6    7    1      5.17      0.00 
    7    7    1     -1.24      0.00 
    8    7    1      4.32      0.00 
    9    7    1     -3.31      0.00 
   10    7    1     -0.74      0.00 
   11    7    1      0.23      0.00 
   12    7    1      1.32      0.00 
   13    7    1      0.27      0.00 
  -13    8    1      0.09      0.00 
  -12    8    1     -2.23      0.00 
  -11    8    1     -0.34      0.00 
  -10    8    1      0.59      0.00 
   -9    8    1     -5.70      0.00 
   -8    8    1      2.33      0.00 
   -7    8    1     -5.36      0.00 
   -6    8    1     -2.45      0.00 
   -5    8    1     -0.58      0.00 
   -4    8    1     -3.40      0.00 
   -3    8    1     -8.33      0.00 
   -2    8    1      1.11      0.00 
   -1    8    1     -2.55      0.00 
    0    8    1     13.87      0.00 
    1    8    1      5.01      0.00 
    2    8    1      0.38      0.00 
    3    8    1     11.67      0.00 
    4    8    1      1.99      0.00 
    5    8    1      1.34      0.00 
    6    8    1     -9.41      0.00 
    7    8    1      2.22      0.00 
    8    8    1      3.66      0.00 
    9    8    1      4.60      0.00 
   10    8    1      2.31      0.00 
   11    8    1      2.50      0.00 
   12    8    1     -1.62      0.00 
   13    8    1     -0.64      0.00 
  -13    9    1      0.35      0.00 
  -12    9    1     -2.63      0.00 
  -11    9    1      1.52      0.00 
  -10    9    1     -0.36      0.00 
   -9    9    1     -2.16      0.00 
   -8    9    1      1.15      0.00 
   -7    9    1     -4.82      0.00 
   -6    9    1    -10.57      0.00 
   -5    9    1     -1.16      0.00 
   -4    9    1     -1.18      0.00 
   -3    9    1      3.11      0.00 
   -2    9    1     -8.16      0.00 
   -1    9    1      0.66      0.00 
    0    9    1      5.82      0.00 
    1    9    1     -6.70      0.00 
    2    9    1      7.82      0.00 
    3    9    1      6.18      0.00 
    4    9    1     -2.50      0.00 
    5    9    1     -3.47      0.00 
    6    9    1     11.45      0.00 
    7    9    1     -0.75      0.00 
    8    9    1      0.54      0.00 
    9    9    1     -0.77      0.00 
   10    9    1      0.47      0.00 
   11    9    1     -0.72      0.00 
   12    9    1      0.27      0.00 
   13    9    1      0.53      0.00 
  -12   10    1     -0.83      0.00 
  -11   10    1     -1.64      0.00 
  -10   10    1      0.24      0.00 
   -9   10    1     -2.51      0.00 
   -8   10    1      3.73      0.00 
   -7   10    1     -3.16      0.00 
   -6   10    1    -10.67      0.00 
   -5   10    1     -2.34      0.00 
   -4   10    1      1.30      0.00 
   -3   10    1     -2.88      0.00 
   -2   10    1     -0.96      0.00 
   -1   10    1     -7.86      0.00 
    0   10    1     -8.10      0.00 
    1   10    1     10.30      0.00 
    2   10    1      3.93      0.00 
    3   10    1      0.49      0.00 
    4   10    1     -1.23      0.00 
    5   10    1      7.44      0.00 
    6   10    1     -8.16      0.00 
    7   10    1     -1.92      0.00 
    8   10    1      1.85      0.00 
    9   10    1      1.77      0.00 
   10   10    1      1.57      0.00 
   11   10    1      3.24      0.00 
   12   10    1      0.10      0.00 
  -12   11    1     -0.75      0.00 
  -11   11    1      0.32      0.00 
  -10   11    1      1.18      0.00 
   -9   11    1     -2.14      0.00 
   -8   11    1      1.66      0.00 
   -7   11    1      0.09      0.00 
   -6   11    1     -6.43      0.00 
   -5   11    1     -8.29      0.00 
   -4   11    1     -4.43      0.00 
   -3   11    1      7.20      0.00 
   -2   11    1      0.44      0.00 
   -1   11    1    -12.52      0.00 
    0   11    1      1.80      0.00 
    1   11    1     -2.99      0.00 
    2   11    1      0.15      0.00 
    3   11    1      4.43      0.00 
    4   11    1      1.98      0.00 
    5   11    1     -7.70      0.00 
    6   11    1      5.13      0.00 
    7   11    1      1.79      0.00 
    8   11    1      0.01      0.00 
    9   11    1     -0.11      0.00 
   10   11    1     -0.17      0.00 
   11   11    1     -0.13      0.00 
   12   11    1     -0.33      0.00 
  -12   12    1     -0.00      0.00 
  -11   12    1     -1.43      0.00 
  -10   12    1      0.97      0.00 
   -9   12    1      0.08      0.00 
   -8   12    1      0.78      0.00 
   -7   12    1      0.57      0.00 
   -6   12    1     -6.61      0.00 
   -5   12    1     -1.93      0.00 
   -4   12    1      0.60      0.00 
   -3   12    1     -4.50      0.00 
   -2   12    1     -2.86      0.00 
   -1   12    1      5.27      0.00 
    0   12    1     -8.51      0.00 
    1   12    1     -7.45      0.00 
    2   12    1      0.78      0.00 
    3   12    1      7.69      0.00 
    4   12    1     -1.82      0.00 
    5   12    1      0.62      0.00 
    6   12    1     -2.50      0.00 
    7   12    1     -1.00      0.00 
    8   12    1     -0.91      0.00 
    9   12    1     -2.21      0.00 
   10   12    1      1.08      0.00 
   11   12    1      2.19      0.00 
  -11   13    1     -0.02      0.00 
  -10   13    1      2.57      0.00 
   -9   13    1     -0.43      0.00 
   -8   13    1     -0.21      0.00 
   -7   13    1     -0.06      0.00 
   -6   13    1     -0.45      0.00 
   -5   13    1     -1.20      0.00 
   -4   13    1     -5.30      0.00 
   -3   13    1     -2.76      0.00 
   -2   13    1      6.29      0.00 
   -1   13    1     -4.43      0.00 
    0   13    1     -4.11      0.00 
    1   13    1     -1.96      0.00 
    2   13    1     -0.39      0.00 
    3   13    1     -1.16      0.00 
    4   13    1      1.47      0.00 
    5   13    1     -1.58      0.00 
    6   13    1     -0.13      0.00 
    7   13    1     -0.70      0.00 
    8   13    1      0.14      0.00 
    9   13    1      1.65      0.00 
   10   13    1     -0.91      0.00 
   11   13    1     -0.15      0.00 
  -10   14    1      1.23      0.00 
   -9   14    1      3.09      0.00 
   -8   14    1     -2.04      0.00 
   -7   14    1     -1.35      0.00 
   -6   14    1     -0.94      0.00 
   -5   14    1      2.25      0.00 
   -4   14    1      0.99      0.00 
   -3   14    1     -4.19      0.00 
   -2   14    1     -5.70      0.00 
   -1   14    1      5.77      0.00 
    0   14    1      1.78      0.00 
    1   14    1     -7.28      0.00 
    2   14    1     -7.24      0.00 
    3   14    1      4.38      0.00 
    4   14    1      3.07      0.00 
    5   14    1     -2.55      0.00 
    6   14    1     -0.62      0.00 
    7   14    1      1.68      0.00 
    8   14    1     -1.39      0.00 
    9   14    1     -3.79      0.00 
   10   14    1      0.41      0.00 
  -10   15    1      2.13      0.00 
   -9   15    1      1.28      0.00 
   -8   15    1     -0.63      0.00 
   -7   15    1     -0.61      0.00 
   -6   15    1     -0.88      0.00 
   -5   15    1      1.40      0.00 
   -4   15    1      2.16      0.00 
   -3   15    1     -3.84      0.00 
   -2   15    1     -0.04      0.00 
   -1   15    1      0.62      0.00 
    0   15    1     -1.18      0.00 
    1   15    1     -1.76      0.00 
    2   15    1      0.17      0.00 
    3   15    1     -0.63      0.00 
    4   15    1     -2.26      0.00 
    5   15    1      0.43      0.00 
    6   15    1      0.57      0.00 
    7   15    1     -1.72      0.00 
    8   15    1     -0.91      0.00 
    9   15    1      1.76      0.00 
   -9   16    1      2.87      0.00 
   -8   16    1     -1.06      0.00 
   -7   16    1     -2.65      0.00 
   -6   16    1      0.38      0.00 
   -5   16    1      3.01      0.00 
   -4   16    1      0.73      0.00 
   -3   16    1     -2.21      0.00 
   -2   16    1     -1.19      0.00 
   -1   16    1      2.79      0.00 
    0   16    1     -0.58      0.00 
    1   16    1     -2.39      0.00 
    2   16    1     -1.19      0.00 
    3   16    1     -0.43      0.00 
    4   16    1     -0.06      0.00 
    5   16    1     -1.67      0.00 
    6   16    1      0.67      0.00 
    7   16    1      2.02      0.00 
    8   16    1     -0.48      0.00 
    9   16    1     -2.42      0.00 
   -8   17    1     -0.17      0.00 
   -7   17    1      0.07      0.00 
   -6   17    1     -0.18      0.00 
   -5   17    1     -0.89      0.00 
   -4   17    1      1.61      0.00 
   -3   17    1      1.37      0.00 
   -2   17    1      0.01      0.00 
   -1   17    1     -0.89      0.00 
    0   17    1     -0.49      0.00 
    1   17    1      0.40      0.00 
    2   17    1     -0.44      0.00 
    3   17    1      1.10      0.00 
    4   17    1     -1.13      0.00 
    5   17    1     -0.67      0.00 
    6   17    1      0.21      0.00 
    7   17    1     -0.49      0.00 
    8   17    1     -0.79      0.00 
   -7   18    1     -1.23      0.00 
   -6   18    1      0.70      0.00 
   -5   18    1      1.28      0.00 
   -4   18    1     -0.63      0.00 
   -3   18    1     -1.83      0.00 
   -2   18    1      1.45      0.00 
   -1   18    1      4.04      0.00 
    0   18    1     -1.88      0.00 
    1   18    1     -4.14      0.00 
    2   18    1      2.79      0.00 
    3   18    1      2.03      0.00 
    4   18    1     -1.99      0.00 
    5   18    1     -1.67      0.00 
    6   18    1      0.77      0.00 
   -5   19    1     -0.26      0.00 
   -4   19    1     -0.75      0.00 
   -3   19    1      0.53      0.00 
   -2   19    1      1.37      0.00 
   -1   19    1      0.29      0.00 
    0   19    1     -1.25      0.00 
    1   19    1      0.65      0.00 
    2   19    1      0.03      0.00 
    3   19    1      0.28      0.00 
    4   19    1      0.53      0.00 
    5   19    1     -0.10      0.00 
   -3   20    1     -1.26      0.00 
   -2   20    1      0.67      0.00 
   -1   20    1      1.84      0.00 
    0   20    1     -0.59      0.00 
    1   20    1     -2.21      0.00 
    2   20    1      0.61      0.00 
    3   20    1      1.86      0.00 
  -14    0    2     -0.33      0.00 
  -12    0    2      0.99      0.00 
  -10    0    2      7.52      0.00 
   -8    0    2     -9.54      0.00 
   -6    0    2     -7.79      0.00 
   -4    0    2    -13.22      0.00 
   -2    0    2     44.35      0.00 
    0    0    2   -167.92      0.00 
    2    0    2     67.24      0.00 
    4    0    2    -27.63      0.00 
    6    0    2     17.59      0.00 
    8    0    2    -11.69      0.00 
   10    0    2      5.24      0.00 
   12    0    2     -1.63      0.00 
   14    0    2      2.69      0.00 
  -14    1    2     -0.83      0.00 
  -13    1    2      1.14      0.00 
  -12    1    2      1.69      0.00 
  -11    1    2      1.06      0.00 
  -10    1    2      1.67      0.00 
   -9    1    2     -8.11      0.00 
   -8    1    2      0.82      0.00 
   -7    1    2      7.21      0.00 
   -6    1    2      2.89      0.00 
   -5    1    2     -2.81      0.00 
   -4    1    2     -5.15      0.00 
   -3    1    2      4.40      0.00 
   -2    1    2     42.86      0.00 
   -1    1    2   -116.52      0.00 
    0    1    2    -48.37      0.00 
    1    1    2     38.60      0.00 
    2    1    2      1.65      0.00 
    3    1    2      0.91      0.00 
    4    1    2      9.37      0.00 
    5    1    2    -20.51      0.00 
    6    1    2    -11.42      0.00 
    7    1    2     -1.24      0.00 
    8    1    2     -2.28      0.00 
    9    1    2      9.31      0.00 
   10    1    2      0.73      0.00 
   11    1    2      1.97      0.00 
   12    1    2      0.67      0.00 
   13    1    2     -2.78      0.00 
   14    1    2     -0.52      0.00 
  -14    2    2     -0.04      0.00 
  -13    2    2     -1.66      0.00 
  -12    2    2     -0.13      0.00 
  -11    2    2      2.70      0.00 
  -10    2    2      8.14      0.00 
   -9    2    2      1.98      0.00 
   -8    2    2    -14.19      0.00 
   -7    2    2     16.02      0.00 
   -6    2    2      9.42      0.00 
   -5    2    2    -17.80      0.00 
   -4    2    2    -27.51      0.00 
   -3    2    2     25.30      0.00 
   -2    2    2     38.73      0.00 
   -1    2    2     24.88      0.00 
    0    2    2   -101.34      0.00 
    1    2    2    -49.20      0.00 
    2    2    2     17.92      0.00 
    3    2    2      0.35      0.00 
    4    2    2     -3.40      0.00 
    5    2    2     -4.13      0.00 
    6    2    2     11.20      0.00 
    7    2    2     -3.32      0.00 
    8    2    2     -9.28      0.00 
    9    2    2     -2.65      0.00 
   10    2    2      3.27      0.00 
   11    2    2     -1.42      0.00 
   12    2    2     -0.81      0.00 
   13    2    2     -0.64      0.00 
   14    2    2      2.21      0.00 
  -14    3    2     -0.65      0.00 
  -13    3    2     -0.41      0.00 
  -12    3    2      3.47      0.00 
  -11    3    2      0.02      0.00 
  -10    3    2      5.19      0.00 
   -9    3    2     -5.08      0.00 
   -8    3    2     -0.63      0.00 
   -7    3    2      8.00      0.00 
   -6    3    2      1.91      0.00 
   -5    3    2      8.53      0.00 
   -4    3    2     21.95      0.00 
   -3    3    2    -31.55      0.00 
   -2    3    2     30.85      0.00 
   -1    3    2    -12.23      0.00 
    0    3    2    -50.85      0.00 
    1    3    2     -1.85      0.00 
    2    3    2     -9.27      0.00 
    3    3    2     -4.84      0.00 
    4    3    2      8.87      0.00 
    5    3    2      3.70      0.00 
    6    3    2    -13.47      0.00 
    7    3    2     -9.35      0.00 
    8    3    2    -10.95      0.00 
    9    3    2      6.77      0.00 
   10    3    2      2.39      0.00 
   11    3    2      0.83      0.00 
   12    3    2      0.85      0.00 
   13    3    2     -0.68      0.00 
   14    3    2     -1.18      0.00 
  -14    4    2      0.35      0.00 
  -13    4    2     -0.48      0.00 
  -12    4    2     -0.31      0.00 
  -11    4    2      0.82      0.00 
  -10    4    2      3.76      0.00 
   -9    4    2      9.40      0.00 
   -8    4    2     -9.32      0.00 
   -7    4    2      6.09      0.00 
   -6    4    2     14.26      0.00 
   -5    4    2      2.20      0.00 
   -4    4    2    -18.69      0.00 
   -3    4    2     17.06      0.00 
   -2    4    2     27.72      0.00 
   -1    4    2      7.84      0.00 
    0    4    2    -29.05      0.00 
    1    4    2     -5.59      0.00 
    2    4    2     -6.25      0.00 
    3    4    2    -45.09      0.00 
    4    4    2      5.50      0.00 
    5    4    2     10.10      0.00 
    6    4    2      8.18      0.00 
    7    4    2     -4.96      0.00 
    8    4    2     -4.54      0.00 
    9    4    2     -3.75      0.00 
   10    4    2     -0.96      0.00 
   11    4    2     -3.42      0.00 
   12    4    2      0.02      0.00 
   13    4    2     -0.57      0.00 
   14    4    2      1.09      0.00 
  -14    5    2     -0.28      0.00 
  -13    5    2     -0.62      0.00 
  -12    5    2      4.53      0.00 
  -11    5    2     -1.77      0.00 
  -10    5    2      3.08      0.00 
   -9    5    2      1.96      0.00 
   -8    5    2     -2.37      0.00 
   -7    5    2      7.02      0.00 
   -6    5    2      1.19      0.00 
   -5    5    2     -3.60      0.00 
   -4    5    2     40.59      0.00 
   -3    5    2      5.56      0.00 
   -2    5    2    -14.33      0.00 
   -1    5    2      0.23      0.00 
    0    5    2     -5.17      0.00 
    1    5    2     11.30      0.00 
    2    5    2    -19.16      0.00 
    3    5    2     -8.75      0.00 
    4    5    2     -1.26      0.00 
    5    5    2      8.97      0.00 
    6    5    2     -2.76      0.00 
    7    5    2     -3.26      0.00 
    8    5    2    -13.80      0.00 
    9    5    2     -0.77      0.00 
   10    5    2      2.30      0.00 
   11    5    2      0.31      0.00 
   12    5    2      0.02      0.00 
   13    5    2      0.06      0.00 
   14    5    2     -0.48      0.00 
  -14    6    2     -0.28      0.00 
  -13    6    2     -0.19      0.00 
  -12    6    2      1.43      0.00 
  -11    6    2      0.24      0.00 
  -10    6    2     -3.07      0.00 
   -9    6    2      7.20      0.00 
   -8    6    2      2.51      0.00 
   -7    6    2      3.64      0.00 
   -6    6    2      1.16      0.00 
   -5    6    2      0.98      0.00 
   -4    6    2      8.06      0.00 
   -3    6    2     12.75      0.00 
   -2    6    2     16.64      0.00 
   -1    6    2      2.78      0.00 
    0    6    2     -6.81      0.00 
    1    6    2      4.67      0.00 
    2    6    2     19.17      0.00 
    3    6    2    -35.23      0.00 
    4    6    2    -11.46      0.00 
    5    6    2      2.89      0.00 
    6    6    2      9.28      0.00 
    7    6    2      0.70      0.00 
    8    6    2     -0.41      0.00 
    9    6    2     -1.36      0.00 
   10    6    2     -2.10      0.00 
   11    6    2     -4.32      0.00 
   12    6    2     -0.98      0.00 
   13    6    2     -0.37      0.00 
  -13    7    2     -1.73      0.00 
  -12    7    2      3.98      0.00 
  -11    7    2      0.12      0.00 
  -10    7    2     -2.70      0.00 
   -9    7    2      3.48      0.00 
   -8    7    2     -1.65      0.00 
   -7    7    2      3.48      0.00 
   -6    7    2      6.38      0.00 
   -5    7    2     -5.24      0.00 
   -4    7    2     13.02      0.00 
   -3    7    2     23.89      0.00 
   -2    7    2      3.58      0.00 
   -1    7    2     -1.77      0.00 
    0    7    2    -12.64      0.00 
    1    7    2     23.80      0.00 
    2    7    2     -1.07      0.00 
    3    7    2     -9.81      0.00 
    4    7    2     -3.71      0.00 
    5    7    2      9.16      0.00 
    6    7    2     -1.92      0.00 
    7    7    2     -0.19      0.00 
    8    7    2     -4.95      0.00 
    9    7    2     -3.60      0.00 
   10    7    2     -0.33      0.00 
   11    7    2      0.06      0.00 
   12    7    2      0.92      0.00 
   13    7    2     -0.09      0.00 
  -13    8    2     -1.19      0.00 
  -12    8    2      0.64      0.00 
  -11    8    2      0.75      0.00 
  -10    8    2     -2.94      0.00 
   -9    8    2      1.84      0.00 
   -8    8    2      0.84      0.00 
   -7    8    2      0.84      0.00 
   -6    8    2      6.68      0.00 
   -5    8    2     -2.84      0.00 
   -4    8    2      5.69      0.00 
   -3    8    2      8.48      0.00 
   -2    8    2      9.42      0.00 
   -1    8    2      3.51      0.00 
    0    8    2     13.32      0.00 
    1    8    2     -2.82      0.00 
    2    8    2      7.39      0.00 
    3    8    2     -3.64      0.00 
    4    8    2     -0.07      0.00 
    5    8    2     -8.75      0.00 
    6    8    2      0.25      0.00 
    7    8    2      7.25      0.00 
    8    8    2      1.79      0.00 
    9    8    2      0.13      0.00 
   10    8    2      0.18      0.00 
   11    8    2     -2.11      0.00 
   12    8    2     -1.90      0.00 
   13    8    2     -0.48      0.00 
  -13    9    2     -1.51      0.00 
  -12    9    2      0.72      0.00 
  -11    9    2      2.06      0.00 
  -10    9    2     -3.91      0.00 
   -9    9    2      1.83      0.00 
   -8    9    2     -2.62      0.00 
   -7    9    2     -2.56      0.00 
   -6    9    2      3.40      0.00 
   -5    9    2      5.43      0.00 
   -4    9    2      4.89      0.00 
   -3    9    2      5.46      0.00 
   -2    9    2      0.43      0.00 
   -1    9    2     17.48      0.00 
    0    9    2     -5.98      0.00 
    1    9    2      4.70      0.00 
    2    9    2      9.23      0.00 
    3    9    2     -2.28      0.00 
    4    9    2     -6.39      0.00 
    5    9    2      8.90      0.00 
    6    9    2      3.83      0.00 
    7    9    2     -3.10      0.00 
    8    9    2     -0.08      0.00 
    9    9    2     -1.09      0.00 
   10    9    2     -0.91      0.00 
   11    9    2     -1.65      0.00 
   12    9    2      1.06      0.00 
  -13   10    2     -1.17      0.00 
  -12   10    2     -0.64      0.00 
  -11   10    2     -0.31      0.00 
  -10   10    2     -1.26      0.00 
   -9   10    2      1.34      0.00 
   -8   10    2     -1.02      0.00 
   -7   10    2     -9.00      0.00 
   -6   10    2      5.04      0.00 
   -5   10    2      6.74      0.00 
   -4   10    2      1.78      0.00 
   -3   10    2     -2.60      0.00 
   -2   10    2      5.91      0.00 
   -1   10    2     -0.67      0.00 
    0   10    2     10.80      0.00 
    1   10    2      8.69      0.00 
    2   10    2     -0.00      0.00 
    3   10    2     -3.83      0.00 
    4   10    2      6.53      0.00 
    5   10    2     -1.64      0.00 
    6   10    2     -6.09      0.00 
    7   10    2      5.64      0.00 
    8   10    2      2.20      0.00 
    9   10    2      2.00      0.00 
   10   10    2      1.72      0.00 
   11   10    2     -0.03      0.00 
   12   10    2     -1.68      0.00 
  -12   11    2     -0.65      0.00 
  -11   11    2      1.58      0.00 
  -10   11    2     -3.14      0.00 
   -9   11    2      0.45      0.00 
   -8   11    2     -1.50      0.00 
   -7   11    2     -4.64      0.00 
   -6   11    2     -2.90      0.00 
   -5   11    2      1.51      0.00 
   -4   11    2      6.80      0.00 
   -3   11    2      6.98      0.00 
   -2   11    2    -11.48      0.00 
   -1   11    2      4.60      0.00 
    0   11    2     10.36      0.00 
    1   11    2      1.62      0.00 
    2   11    2      2.85      0.00 
    3   11    2      1.72      0.00 
    4   11    2     -2.97      0.00 
    5   11    2      2.09      0.00 
    6   11    2      5.70      0.00 
    7   11    2     -1.42      0.00 
    8   11    2      1.81      0.00 
    9   11    2     -0.33      0.00 
   10   11    2      0.10      0.00 
   11   11    2     -1.25      0.00 
   12   11    2      0.21      0.00 
  -12   12    2     -1.17      0.00 
  -11   12    2     -0.47      0.00 
  -10   12    2     -0.43      0.00 
   -9   12    2     -1.03      0.00 
   -8   12    2     -0.07      0.00 
   -7   12    2     -6.88      0.00 
   -6   12    2     -1.46      0.00 
   -5   12    2      3.78      0.00 
   -4   12    2      1.88      0.00 
   -3   12    2     -4.75      0.00 
   -2   12    2      3.57      0.00 
   -1   12    2      1.18      0.00 
    0   12    2     -3.76      0.00 
    1   12    2      4.74      0.00 
    2   12    2      9.12      0.00 
    3   12    2     -0.13      0.00 
    4   12    2     -2.80      0.00 
    5   12    2      2.36      0.00 
    6   12    2     -1.67      0.00 
    7   12    2      1.46      0.00 
    8   12    2     -1.45      0.00 
    9   12    2      2.25      0.00 
   10   12    2      3.00      0.00 
   11   12    2      0.48      0.00 
  -11   13    2      1.49      0.00 
  -10   13    2     -1.80      0.00 
   -9   13    2     -2.20      0.00 
   -8   13    2     -0.35      0.00 
   -7   13    2     -2.14      0.00 
   -6   13    2     -1.56      0.00 
   -5   13    2     -2.43      0.00 
   -4   13    2     -2.20      0.00 
   -3   13    2      7.25      0.00 
   -2   13    2     -1.25      0.00 
   -1   13    2     -7.56      0.00 
    0   13    2      3.22      0.00 
    1   13    2      5.40      0.00 
    2   13    2      2.32      0.00 
    3   13    2     -1.29      0.00 
    4   13    2      0.75      0.00 
    5   13    2      0.36      0.00 
    6   13    2      1.35      0.00 
    7   13    2     -0.36      0.00 
    8   13    2      3.32      0.00 
    9   13    2      0.10      0.00 
   10   13    2     -0.33      0.00 
   11   13    2     -0.29      0.00 
  -10   14    2      0.92      0.00 
   -9   14    2     -2.68      0.00 
   -8   14    2     -2.44      0.00 
   -7   14    2     -0.71      0.00 
   -6   14    2      1.06      0.00 
   -5   14    2     -1.15      0.00 
   -4   14    2     -3.31      0.00 
   -3   14    2     -2.25      0.00 
   -2   14    2      2.45      0.00 
   -1   14    2      2.77      0.00 
    0   14    2     -5.22      0.00 
    1   14    2     -3.65      0.00 
    2   14    2      4.99      0.00 
    3   14    2      5.98      0.00 
    4   14    2     -2.92      0.00 
    5   14    2     -0.37      0.00 
    6   14    2      1.77      0.00 
    7   14    2      0.33      0.00 
    8   14    2     -3.13      0.00 
    9   14    2      0.79      0.00 
   10   14    2      2.02      0.00 
  -10   15    2      0.41      0.00 
   -9   15    2     -2.94      0.00 
   -8   15    2     -0.55      0.00 
   -7   15    2     -0.45      0.00 
   -6   15    2     -0.09      0.00 
   -5   15    2      0.66      0.00 
   -4   15    2     -3.83      0.00 
   -3   15    2     -1.38      0.00 
   -2   15    2      2.60      0.00 
   -1   15    2     -2.26      0.00 
    0   15    2     -1.76      0.00 
    1   15    2      0.33      0.00 
    2   15    2      2.80      0.00 
    3   15    2     -0.98      0.00 
    4   15    2      0.01      0.00 
    5   15    2      1.22      0.00 
    6   15    2     -0.60      0.00 
    7   15    2     -1.25      0.00 
    8   15    2      2.46      0.00 
    9   15    2      0.41      0.00 
   -9   16    2     -1.40      0.00 
   -8   16    2     -3.06      0.00 
   -7   16    2      0.33      0.00 
   -6   16    2      3.00      0.00 
   -5   16    2     -0.08      0.00 
   -4   16    2     -4.77      0.00 
   -3   16    2     -1.34      0.00 
   -2   16    2      2.52      0.00 
   -1   16    2     -0.39      0.00 
    0   16    2     -3.55      0.00 
    1   16    2     -0.24      0.00 
    2   16    2      0.26      0.00 
    3   16    2      0.22      0.00 
    4   16    2     -0.29      0.00 
    5   16    2      0.89      0.00 
    6   16    2      1.73      0.00 
    7   16    2     -0.32      0.00 
    8   16    2     -2.07      0.00 
   -8   17    2     -0.59      0.00 
   -7   17    2      0.41      0.00 
   -6   17    2     -0.64      0.00 
   -5   17    2      0.74      0.00 
   -4   17    2      0.33      0.00 
   -3   17    2     -1.18      0.00 
   -2   17    2     -1.17      0.00 
   -1   17    2     -1.57      0.00 
    0   17    2      1.25      0.00 
    1   17    2     -0.58      0.00 
    2   17    2     -0.39      0.00 
    3   17    2     -0.01      0.00 
    4   17    2     -0.56      0.00 
    5   17    2      0.74      0.00 
    6   17    2     -0.26      0.00 
    7   17    2     -0.70      0.00 
   -7   18    2      0.23      0.00 
   -6   18    2      1.20      0.00 
   -5   18    2     -0.24      0.00 
   -4   18    2     -1.65      0.00 
   -3   18    2     -0.09      0.00 
   -2   18    2      2.33      0.00 
   -1   18    2     -1.20      0.00 
    0   18    2     -4.00      0.00 
    1   18    2      1.84      0.00 
    2   18    2      2.88      0.00 
    3   18    2     -3.04      0.00 
    4   18    2     -1.77      0.00 
    5   18    2      1.03      0.00 
    6   18    2      1.34      0.00 
   -5   19    2     -0.30      0.00 
   -4   19    2      0.38      0.00 
   -3   19    2      1.04      0.00 
   -2   19    2      0.15      0.00 
   -1   19    2     -2.25      0.00 
    0   19    2      0.38      0.00 
    1   19    2      1.72      0.00 
    2   19    2     -0.81      0.00 
    3   19    2     -0.11      0.00 
    4   19    2     -0.38      0.00 
    5   19    2     -0.11      0.00 
   -3   20    2      0.58      0.00 
   -2   20    2      1.21      0.00 
   -1   20    2     -0.87      0.00 
    0   20    2     -1.51      0.00 
    1   20    2      0.57      0.00 
    2   20    2      2.37      0.00 
  -13    0    3     -1.10      0.00 
  -11    0    3      0.45      0.00 
   -9    0    3    -10.00      0.00 
   -7    0    3     -6.85      0.00 
   -5    0    3    -10.59      0.00 
   -3    0    3      6.64      0.00 
   -1    0    3    -62.04      0.00 
    1    0    3     92.00      0.00 
    3    0    3    -27.22      0.00 
    5    0    3     35.71      0.00 
    7    0    3     -8.85      0.00 
    9    0    3      5.93      0.00 
   11    0    3     -1.64      0.00 
   13    0    3      5.18      0.00 
  -14    1    3      0.26      0.00 
  -13    1    3      2.01      0.00 
  -12    1    3     -3.06      0.00 
  -11    1    3     -0.81      0.00 
  -10    1    3     -8.71      0.00 
   -9    1    3     -0.78      0.00 
   -8    1    3      6.02      0.00 
   -7    1    3     -4.35      0.00 
   -6    1    3     -7.12      0.00 
   -5    1    3      1.00      0.00 
   -4    1    3    -14.08      0.00 
   -3    1    3     10.16      0.00 
   -2    1    3    -74.21      0.00 
   -1    1    3    -60.45      0.00 
    0    1    3    114.79      0.00 
    1    1    3     29.57      0.00 
    2    1    3    -12.34      0.00 
    3    1    3     -2.18      0.00 
    4    1    3     -7.35      0.00 
    5    1    3     -9.07      0.00 
    6    1    3     10.29      0.00 
    7    1    3      1.37      0.00 
    8    1    3     14.24      0.00 
    9    1    3      3.19      0.00 
   10    1    3     -1.08      0.00 
   11    1    3      0.18      0.00 
   12    1    3     -1.85      0.00 
   13    1    3     -0.44      0.00 
   14    1    3      1.62      0.00 
  -14    2    3     -0.27      0.00 
  -13    2    3     -0.99      0.00 
  -12    2    3      1.62      0.00 
  -11    2    3      1.61      0.00 
  -10    2    3     -1.66      0.00 
   -9    2    3    -11.39      0.00 
   -8    2    3      5.65      0.00 
   -7    2    3      4.68      0.00 
   -6    2    3    -19.79      0.00 
   -5    2    3    -28.25      0.00 
   -4    2    3     14.76      0.00 
   -3    2    3     31.24      0.00 
   -2    2    3    -35.75      0.00 
   -1    2    3    -59.63      0.00 
    0    2    3    -21.95      0.00 
    1    2    3     53.25      0.00 
    2    2    3      6.67      0.00 
    3    2    3      1.10      0.00 
    4    2    3     -9.46      0.00 
    5    2    3     15.87      0.00 
    6    2    3      4.04      0.00 
    7    2    3     -4.47      0.00 
    8    2    3      1.66      0.00 
    9    2    3      3.90      0.00 
   10    2    3     -0.49      0.00 
   11    2    3     -0.44      0.00 
   12    2    3     -0.64      0.00 
   13    2    3      3.52      0.00 
   14    2    3      1.40      0.00 
  -14    3    3     -1.14      0.00 
  -13    3    3      3.20      0.00 
  -12    3    3     -0.61      0.00 
  -11    3    3      0.25      0.00 
  -10    3    3     -6.03      0.00 
   -9    3    3     -7.03      0.00 
   -8    3    3     10.23      0.00 
   -7    3    3     -2.81      0.00 
   -6    3    3     -9.78      0.00 
   -5    3    3      7.88      0.00 
   -4    3    3    -18.97      0.00 
   -3    3    3    -15.62      0.00 
   -2    3    3     -4.69      0.00 
   -1    3    3    -69.73      0.00 
    0    3    3     18.25      0.00 
    1    3    3     16.24      0.00 
    2    3    3     11.79      0.00 
    3    3    3      9.44      0.00 
    4    3    3     -1.54      0.00 
    5    3    3    -15.39      0.00 
    6    3    3     -4.60      0.00 
    7    3    3     -3.31      0.00 
    8    3    3     11.50      0.00 
    9    3    3      8.84      0.00 
   10    3    3     -0.10      0.00 
   11    3    3      0.97      0.00 
   12    3    3     -0.77      0.00 
   13    3    3     -0.69      0.00 
   14    3    3      0.47      0.00 
  -14    4    3     -0.06      0.00 
  -13    4    3     -0.15      0.00 
  -12    4    3      0.22      0.00 
  -11    4    3      1.82      0.00 
  -10    4    3      1.96      0.00 
   -9    4    3     -6.49      0.00 
   -8    4    3     -0.96      0.00 
   -7    4    3      8.07      0.00 
   -6    4    3     -4.42      0.00 
   -5    4    3    -18.38      0.00 
   -4    4    3    -16.32      0.00 
   -3    4    3     28.81      0.00 
   -2    4    3    -17.79      0.00 
   -1    4    3    -40.88      0.00 
    0    4    3    -18.21      0.00 
    1    4    3     14.39      0.00 
    2    4    3    -28.99      0.00 
    3    4    3     10.09      0.00 
    4    4    3     16.77      0.00 
    5    4    3      1.07      0.00 
    6    4    3     -4.76      0.00 
    7    4    3     -3.34      0.00 
    8    4    3      3.66      0.00 
    9    4    3      0.40      0.00 
   10    4    3     -1.58      0.00 
   11    4    3      0.66      0.00 
   12    4    3      0.93      0.00 
   13    4    3      1.06      0.00 
   14    4    3      1.19      0.00 
  -14    5    3     -0.31      0.00 
  -13    5    3      2.91      0.00 
  -12    5    3      0.05      0.00 
  -11    5    3     -0.45      0.00 
  -10    5    3      2.98      0.00 
   -9    5    3     -8.15      0.00 
   -8    5    3      4.34      0.00 
   -7    5    3      3.05      0.00 
   -6    5    3     -5.83      0.00 
   -5    5    3     10.78      0.00 
   -4    5    3      5.00      0.00 
   -3    5    3    -38.44      0.00 
   -2    5    3     -9.63      0.00 
   -1    5    3    -19.14      0.00 
    0    5    3      8.51      0.00 
    1    5    3    -20.92      0.00 
    2    5    3    -13.03      0.00 
    3    5    3     17.84      0.00 
    4    5    3      9.45      0.00 
    5    5    3     -7.81      0.00 
    6    5    3     -9.55      0.00 
    7    5    3     -8.70      0.00 
    8    5    3      0.88      0.00 
    9    5    3      8.58      0.00 
   10    5    3      0.96      0.00 
   11    5    3      1.79      0.00 
   12    5    3      0.07      0.00 
   13    5    3     -0.04      0.00 
  -14    6    3      0.41      0.00 
  -13    6    3      1.74      0.00 
  -12    6    3     -0.51      0.00 
  -11    6    3     -0.64      0.00 
  -10    6    3      3.74      0.00 
   -9    6    3      2.51      0.00 
   -8    6    3     -0.63      0.00 
   -7    6    3      0.49      0.00 
   -6    6    3     -4.92      0.00 
   -5    6    3     12.61      0.00 
   -4    6    3     -8.60      0.00 
   -3    6    3     -4.62      0.00 
   -2    6    3     -9.14      0.00 
   -1    6    3     -9.41      0.00 
    0    6    3    -11.59      0.00 
    1    6    3      2.01      0.00 
    2    6    3    -25.68      0.00 
    3    6    3    -11.27      0.00 
    4    6    3     13.18      0.00 
    5    6    3      4.44      0.00 
    6    6    3      0.29      0.00 
    7    6    3     -6.17      0.00 
    8    6    3      1.46      0.00 
    9    6    3     -1.15      0.00 
   10    6    3     -2.62      0.00 
   11    6    3     -0.91      0.00 
   12    6    3      1.11      0.00 
   13    6    3      0.45      0.00 
  -14    7    3     -0.19      0.00 
  -13    7    3      2.79      0.00 
  -12    7    3      1.94      0.00 
  -11    7    3     -3.84      0.00 
  -10    7    3      5.17      0.00 
   -9    7    3     -0.22      0.00 
   -8    7    3      1.65      0.00 
   -7    7    3      3.07      0.00 
   -6    7    3     -0.91      0.00 
   -5    7    3      5.23      0.00 
   -4    7    3     14.67      0.00 
   -3    7    3    -13.13      0.00 
   -2    7    3    -13.79      0.00 
   -1    7    3    -19.94      0.00 
    0    7    3     11.55      0.00 
    1    7    3      2.00      0.00 
    2    7    3    -28.17      0.00 
    3    7    3     -0.77      0.00 
    4    7    3     11.70      0.00 
    5    7    3      1.58      0.00 
    6    7    3     -9.72      0.00 
    7    7    3     -4.80      0.00 
    8    7    3     -4.24      0.00 
    9    7    3      2.20      0.00 
   10    7    3      0.01      0.00 
   11    7    3      2.57      0.00 
   12    7    3      0.44      0.00 
   13    7    3     -0.36      0.00 
  -13    8    3      1.76      0.00 
  -12    8    3      0.55      0.00 
  -11    8    3     -1.28      0.00 
  -10    8    3      2.70      0.00 
   -9    8    3      3.32      0.00 
   -8    8    3      0.84      0.00 
   -7    8    3      7.00      0.00 
   -6    8    3     -4.20      0.00 
   -5    8    3      5.13      0.00 
   -4    8    3      7.00      0.00 
   -3    8    3     -1.00      0.00 
   -2    8    3     -9.52      0.00 
   -1    8    3      0.12      0.00 
    0    8    3      0.71      0.00 
    1    8    3     -9.65      0.00 
    2    8    3     -8.00      0.00 
    3    8    3     -4.17      0.00 
    4    8    3     -1.37      0.00 
    5    8    3     -6.16      0.00 
    6    8    3      8.57      0.00 
    7    8    3     -1.48      0.00 
    8    8    3     -2.29      0.00 
    9    8    3     -1.21      0.00 
   10    8    3     -1.15      0.00 
   11    8    3     -2.17      0.00 
   12    8    3     -0.27      0.00 
   13    8    3     -0.13      0.00 
  -13    9    3      0.65      0.00 
  -12    9    3      2.86      0.00 
  -11    9    3     -2.80      0.00 
  -10    9    3      1.66      0.00 
   -9    9    3      1.82      0.00 
   -8    9    3      1.35      0.00 
   -7    9    3      5.73      0.00 
   -6    9    3      3.27      0.00 
   -5    9    3      4.44      0.00 
   -4    9    3      6.31      0.00 
   -3    9    3     -4.23      0.00 
   -2    9    3      4.94      0.00 
   -1    9    3     -3.75      0.00 
    0    9    3    -10.73      0.00 
    1    9    3      8.24      0.00 
    2    9    3     -7.79      0.00 
    3    9    3     -7.82      0.00 
    4    9    3      2.31      0.00 
    5    9    3      7.60      0.00 
    6    9    3     -6.91      0.00 
    7    9    3     -3.02      0.00 
    8    9    3     -2.61      0.00 
    9    9    3     -1.19      0.00 
   10    9    3     -2.41      0.00 
   11    9    3      1.67      0.00 
   12    9    3      1.43      0.00 
  -13   10    3      0.06      0.00 
  -12   10    3      0.92      0.00 
  -11   10    3     -0.81      0.00 
  -10   10    3      2.56      0.00 
   -9   10    3      1.48      0.00 
   -8   10    3     -3.58      0.00 
   -7   10    3      7.36      0.00 
   -6   10    3     10.12      0.00 
   -5   10    3      0.59      0.00 
   -4   10    3     -3.34      0.00 
   -3   10    3      4.77      0.00 
   -2   10    3      5.71      0.00 
   -1   10    3     -3.45      0.00 
    0   10    3      5.46      0.00 
    1   10    3     -4.05      0.00 
    2   10    3     -7.18      0.00 
    3   10    3      0.32      0.00 
    4   10    3      3.45      0.00 
    5   10    3     -9.69      0.00 
    6   10    3      3.87      0.00 
    7   10    3      2.75      0.00 
    8   10    3     -0.72      0.00 
    9   10    3     -0.19      0.00 
   10   10    3     -1.00      0.00 
   11   10    3     -1.99      0.00 
   12   10    3     -0.45      0.00 
  -12   11    3      1.36      0.00 
  -11   11    3     -1.03      0.00 
  -10   11    3     -0.05      0.00 
   -9   11    3      1.79      0.00 
   -8   11    3     -1.82      0.00 
   -7   11    3      4.39      0.00 
   -6   11    3      4.74      0.00 
   -5   11    3      5.53      0.00 
   -4   11    3      6.39      0.00 
   -3   11    3     -4.99      0.00 
   -2   11    3     -1.43      0.00 
   -1   11    3     14.81      0.00 
    0   11    3     -1.78      0.00 
    1   11    3     -4.09      0.00 
    2   11    3     -2.65      0.00 
    3   11    3      0.22      0.00 
    4   11    3     -0.96      0.00 
    5   11    3      3.98      0.00 
    6   11    3     -1.46      0.00 
    7   11    3     -0.23      0.00 
    8   11    3     -0.58      0.00 
    9   11    3     -2.06      0.00 
   10   11    3     -1.99      0.00 
   11   11    3     -0.13      0.00 
   12   11    3      0.69      0.00 
  -12   12    3      0.13      0.00 
  -11   12    3     -0.40      0.00 
  -10   12    3      0.91      0.00 
   -9   12    3      0.74      0.00 
   -8   12    3     -2.42      0.00 
   -7   12    3      1.30      0.00 
   -6   12    3      8.14      0.00 
   -5   12    3      4.56      0.00 
   -4   12    3     -2.44      0.00 
   -3   12    3     -1.17      0.00 
   -2   12    3      9.77      0.00 
   -1   12    3     -0.75      0.00 
    0   12    3      0.48      0.00 
    1   12    3      5.28      0.00 
    2   12    3     -0.06      0.00 
    3   12    3     -5.48      0.00 
    4   12    3      2.63      0.00 
    5   12    3     -0.97      0.00 
    6   12    3     -0.38      0.00 
    7   12    3     -0.03      0.00 
    8   12    3      0.44      0.00 
    9   12    3      3.07      0.00 
   10   12    3     -0.59      0.00 
   11   12    3     -1.61      0.00 
  -11   13    3     -0.58      0.00 
  -10   13    3     -2.50      0.00 
   -9   13    3      2.22      0.00 
   -8   13    3     -0.88      0.00 
   -7   13    3      0.85      0.00 
   -6   13    3      2.01      0.00 
   -5   13    3      1.63      0.00 
   -4   13    3      5.35      0.00 
   -3   13    3      3.16      0.00 
   -2   13    3     -6.65      0.00 
   -1   13    3      5.00      0.00 
    0   13    3      8.75      0.00 
    1   13    3      1.66      0.00 
    2   13    3     -5.15      0.00 
    3   13    3     -0.56      0.00 
    4   13    3      2.50      0.00 
    5   13    3      0.32      0.00 
    6   13    3     -0.48      0.00 
    7   13    3      2.23      0.00 
    8   13    3      1.40      0.00 
    9   13    3     -1.95      0.00 
   10   13    3     -0.74      0.00 
  -10   14    3     -1.03      0.00 
   -9   14    3     -1.29      0.00 
   -8   14    3      0.85      0.00 
   -7   14    3      1.98      0.00 
   -6   14    3      0.63      0.00 
   -5   14    3     -1.66      0.00 
   -4   14    3      2.79      0.00 
   -3   14    3      1.94      0.00 
   -2   14    3      2.90      0.00 
   -1   14    3     -0.29      0.00 
    0   14    3     -0.87      0.00 
    1   14    3      4.19      0.00 
    2   14    3      4.74      0.00 
    3   14    3     -2.21      0.00 
    4   14    3     -1.48      0.00 
    5   14    3      2.28      0.00 
    6   14    3      0.26      0.00 
    7   14    3     -1.70      0.00 
    8   14    3     -0.23      0.00 
    9   14    3      2.93      0.00 
   10   14    3      0.07      0.00 
  -10   15    3     -3.06      0.00 
   -9   15    3      0.21      0.00 
   -8   15    3      1.43      0.00 
   -7   15    3     -0.37      0.00 
   -6   15    3      0.24      0.00 
   -5   15    3     -1.02      0.00 
   -4   15    3      0.28      0.00 
   -3   15    3      4.00      0.00 
   -2   15    3     -0.51      0.00 
   -1   15    3     -0.83      0.00 
    0   15    3      2.47      0.00 
    1   15    3      4.06      0.00 
    2   15    3      0.71      0.00 
    3   15    3     -2.11      0.00 
    4   15    3      1.61      0.00 
    5   15    3      0.03      0.00 
    6   15    3     -0.82      0.00 
    7   15    3      1.93      0.00 
    8   15    3      1.82      0.00 
    9   15    3     -1.04      0.00 
   -9   16    3     -1.80      0.00 
   -8   16    3      0.79      0.00 
   -7   16    3      2.85      0.00 
   -6   16    3      0.06      0.00 
   -5   16    3     -4.93      0.00 
   -4   16    3     -0.18      0.00 
   -3   16    3      4.89      0.00 
   -2   16    3      0.47      0.00 
   -1   16    3     -2.73      0.00 
    0   16    3      0.74      0.00 
    1   16    3      2.94      0.00 
    2   16    3      0.11      0.00 
    3   16    3      0.30      0.00 
    4   16    3      1.06      0.00 
    5   16    3      1.74      0.00 
    6   16    3     -0.47      0.00 
    7   16    3     -1.14      0.00 
    8   16    3      0.05      0.00 
   -8   17    3      1.24      0.00 
   -7   17    3     -0.28      0.00 
   -6   17    3     -0.15      0.00 
   -5   17    3     -0.45      0.00 
   -4   17    3     -0.57      0.00 
   -3   17    3      0.03      0.00 
   -2   17    3     -0.94      0.00 
   -1   17    3      1.43      0.00 
    0   17    3      1.28      0.00 
    1   17    3     -1.40      0.00 
    2   17    3      1.26      0.00 
    3   17    3      0.49      0.00 
    4   17    3      1.01      0.00 
    5   17    3     -0.07      0.00 
    6   17    3     -0.43      0.00 
    7   17    3      0.79      0.00 
   -7   18    3      1.00      0.00 
   -6   18    3     -0.06      0.00 
   -5   18    3     -1.67      0.00 
   -4   18    3     -0.81      0.00 
   -3   18    3      1.89      0.00 
   -2   18    3     -0.16      0.00 
   -1   18    3     -2.37      0.00 
    0   18    3      0.47      0.00 
    1   18    3      3.18      0.00 
    2   18    3     -2.22      0.00 
    3   18    3     -1.97      0.00 
    4   18    3      1.95      0.00 
    5   18    3      1.64      0.00 
    6   18    3     -0.25      0.00 
   -5   19    3      0.16      0.00 
   -4   19    3      0.36      0.00 
   -3   19    3      0.06      0.00 
   -2   19    3     -1.85      0.00 
   -1   19    3     -0.25      0.00 
    0   19    3      2.69      0.00 
    1   19    3     -1.29      0.00 
    2   19    3     -1.57      0.00 
    3   19    3      0.30      0.00 
    4   19    3      0.38      0.00 
   -3   20    3      0.72      0.00 
   -2   20    3     -1.02      0.00 
   -1   20    3     -0.77      0.00 
    0   20    3      0.72      0.00 
    1   20    3      1.37      0.00 
    2   20    3     -0.45      0.00 
  -14    0    4     -1.33      0.00 
  -12    0    4      2.22      0.00 
  -10    0    4     -2.40      0.00 
   -8    0    4      1.83      0.00 
   -6    0    4      2.41      0.00 
   -4    0    4     25.52      0.00 
   -2    0    4     16.97      0.00 
    0    0    4     45.73      0.00 
    2    0    4    -27.88      0.00 
    4    0    4     36.87      0.00 
    6    0    4    -21.15      0.00 
    8    0    4      0.01      0.00 
   10    0    4     -2.17      0.00 
   12    0    4      4.84      0.00 
   14    0    4     -3.44      0.00 
  -14    1    4      0.98      0.00 
  -13    1    4     -2.19      0.00 
  -12    1    4     -2.47      0.00 
  -11    1    4     -1.63      0.00 
  -10    1    4     -0.59      0.00 
   -9    1    4     10.61      0.00 
   -8    1    4     -4.73      0.00 
   -7    1    4     -1.37      0.00 
   -6    1    4      5.85      0.00 
   -5    1    4      0.78      0.00 
   -4    1    4     -6.83      0.00 
   -3    1    4     -7.40      0.00 
   -2    1    4    -25.55      0.00 
   -1    1    4    122.92      0.00 
    0    1    4     47.11      0.00 
    1    1    4    -53.82      0.00 
    2    1    4    -12.80      0.00 
    3    1    4      2.04      0.00 
    4    1    4      2.20      0.00 
    5    1    4      6.47      0.00 
    6    1    4      3.45      0.00 
    7    1    4      7.84      0.00 
    8    1    4      3.77      0.00 
    9    1    4     -7.56      0.00 
   10    1    4     -0.83      0.00 
   11    1    4     -1.88      0.00 
   12    1    4      0.41      0.00 
   13    1    4      0.03      0.00 
   14    1    4     -0.12      0.00 
  -14    2    4     -0.37      0.00 
  -13    2    4     -1.07      0.00 
  -12    2    4      1.56      0.00 
  -11    2    4     -2.63      0.00 
  -10    2    4     -3.23      0.00 
   -9    2    4      2.32      0.00 
   -8    2    4      4.87      0.00 
   -7    2    4    -13.66      0.00 
   -6    2    4    -10.56      0.00 
   -5    2    4      7.36      0.00 
   -4    2    4     44.60      0.00 
   -3    2    4    -32.00      0.00 
   -2    2    4    -22.06      0.00 
   -1    2    4     38.68      0.00 
    0    2    4     50.53      0.00 
    1    2    4     -0.45      0.00 
    2    2    4    -12.96      0.00 
    3    2    4     -0.44      0.00 
    4    2    4     14.34      0.00 
    5    2    4     15.29      0.00 
    6    2    4     -9.25      0.00 
    7    2    4      2.58      0.00 
    8    2    4     -1.39      0.00 
    9    2    4     -2.21      0.00 
   10    2    4     -1.35      0.00 
   11    2    4      0.42      0.00 
   12    2    4      2.84      0.00 
   13    2    4      2.72      0.00 
   14    2    4     -2.19      0.00 
  -14    3    4      1.20      0.00 
  -13    3    4      0.23      0.00 
  -12    3    4     -3.69      0.00 
  -11    3    4     -3.09      0.00 
  -10    3    4     -6.68      0.00 
   -9    3    4     11.51      0.00 
   -8    3    4     -1.03      0.00 
   -7    3    4    -13.44      0.00 
   -6    3    4      1.61      0.00 
   -5    3    4      6.51      0.00 
   -4    3    4    -19.62      0.00 
   -3    3    4      1.61      0.00 
   -2    3    4    -23.10      0.00 
   -1    3    4     38.86      0.00 
    0    3    4     52.10      0.00 
    1    3    4      0.82      0.00 
    2    3    4      9.55      0.00 
    3    3    4    -13.64      0.00 
    4    3    4     -7.35      0.00 
    5    3    4      0.82      0.00 
    6    3    4      6.05      0.00 
    7    3    4      9.56      0.00 
    8    3    4     10.64      0.00 
    9    3    4     -4.31      0.00 
   10    3    4     -0.86      0.00 
   11    3    4     -1.99      0.00 
   12    3    4      0.08      0.00 
   13    3    4     -0.17      0.00 
  -14    4    4      0.25      0.00 
  -13    4    4     -1.71      0.00 
  -12    4    4      0.41      0.00 
  -11    4    4     -1.90      0.00 
  -10    4    4     -3.92      0.00 
   -9    4    4     -0.21      0.00 
   -8    4    4      3.42      0.00 
   -7    4    4     -8.82      0.00 
   -6    4    4     -9.31      0.00 
   -5    4    4    -18.90      0.00 
   -4    4    4     24.98      0.00 
   -3    4    4      4.68      0.00 
   -2    4    4    -37.09      0.00 
   -1    4    4     10.54      0.00 
    0    4    4     34.31      0.00 
    1    4    4      0.50      0.00 
    2    4    4     -1.74      0.00 
    3    4    4     21.01      0.00 
    4    4    4     -3.92      0.00 
    5    4    4      2.65      0.00 
    6    4    4     -0.41      0.00 
    7    4    4      9.42      0.00 
    8    4    4     -0.41      0.00 
    9    4    4     -3.44      0.00 
   10    4    4     -0.12      0.00 
   11    4    4      1.88      0.00 
   12    4    4      0.54      0.00 
   13    4    4      1.84      0.00 
  -14    5    4      0.79      0.00 
  -13    5    4      0.27      0.00 
  -12    5    4     -3.20      0.00 
  -11    5    4      0.69      0.00 
  -10    5    4     -8.08      0.00 
   -9    5    4      0.40      0.00 
   -8    5    4      4.53      0.00 
   -7    5    4     -7.76      0.00 
   -6    5    4     -4.98      0.00 
   -5    5    4      0.37      0.00 
   -4    5    4    -22.21      0.00 
   -3    5    4    -12.95      0.00 
   -2    5    4     -0.47      0.00 
   -1    5    4     15.03      0.00 
    0    5    4     11.51      0.00 
    1    5    4    -14.82      0.00 
    2    5    4     34.72      0.00 
    3    5    4      9.12      0.00 
    4    5    4    -12.79      0.00 
    5    5    4    -10.82      0.00 
    6    5    4      1.99      0.00 
    7    5    4      5.97      0.00 
    8    5    4     11.75      0.00 
    9    5    4      0.66      0.00 
   10    5    4      0.92      0.00 
   11    5    4     -0.11      0.00 
   12    5    4     -0.62      0.00 
   13    5    4     -0.40      0.00 
  -14    6    4      0.76      0.00 
  -13    6    4     -1.63      0.00 
  -12    6    4     -1.61      0.00 
  -11    6    4      1.50      0.00 
  -10    6    4     -1.79      0.00 
   -9    6    4     -2.37      0.00 
   -8    6    4     -1.66      0.00 
   -7    6    4     -8.44      0.00 
   -6    6    4      4.47      0.00 
   -5    6    4     -9.88      0.00 
   -4    6    4    -21.22      0.00 
   -3    6    4      3.52      0.00 
   -2    6    4     -3.30      0.00 
   -1    6    4      0.55      0.00 
    0    6    4     -5.03      0.00 
    1    6    4     -0.77      0.00 
    2    6    4      0.37      0.00 
    3    6    4     18.86      0.00 
    4    6    4     -1.16      0.00 
    5    6    4      1.48      0.00 
    6    6    4     -3.12      0.00 
    7    6    4      5.12      0.00 
    8    6    4      2.92      0.00 
    9    6    4     -2.39      0.00 
   10    6    4     -0.40      0.00 
   11    6    4      1.67      0.00 
   12    6    4      0.79      0.00 
   13    6    4      1.08      0.00 
  -14    7    4      1.28      0.00 
  -13    7    4      0.81      0.00 
  -12    7    4     -3.81      0.00 
  -11    7    4      1.57      0.00 
  -10    7    4      0.12      0.00 
   -9    7    4     -3.97      0.00 
   -8    7    4     -0.21      0.00 
   -7    7    4     -4.94      0.00 
   -6    7    4      1.61      0.00 
   -5    7    4     -2.67      0.00 
   -4    7    4    -16.73      0.00 
   -3    7    4    -17.16      0.00 
   -2    7    4     -5.54      0.00 
   -1    7    4      3.74      0.00 
    0    7    4     15.07      0.00 
    1    7    4    -26.11      0.00 
    2    7    4      5.36      0.00 
    3    7    4     20.14      0.00 
    4    7    4      2.97      0.00 
    5    7    4    -13.63      0.00 
    6    7    4     -4.10      0.00 
    7    7    4      2.83      0.00 
    8    7    4      5.47      0.00 
    9    7    4      1.85      0.00 
   10    7    4      2.74      0.00 
   11    7    4      1.82      0.00 
   12    7    4     -0.85      0.00 
   13    7    4     -0.21      0.00 
  -13    8    4      0.34      0.00 
  -12    8    4     -2.68      0.00 
  -11    8    4      2.89      0.00 
  -10    8    4      0.80      0.00 
   -9    8    4     -2.18      0.00 
   -8    8    4      0.60      0.00 
   -7    8    4     -5.05      0.00 
   -6    8    4     -3.94      0.00 
   -5    8    4      2.76      0.00 
   -4    8    4    -14.26      0.00 
   -3    8    4    -11.34      0.00 
   -2    8    4     -6.58      0.00 
   -1    8    4     10.38      0.00 
    0    8    4    -11.55      0.00 
    1    8    4    -10.63      0.00 
    2    8    4      3.79      0.00 
    3    8    4      8.12      0.00 
    4    8    4     -7.41      0.00 
    5    8    4      4.57      0.00 
    6    8    4      2.92      0.00 
    7    8    4     -3.20      0.00 
    8    8    4      1.52      0.00 
    9    8    4      0.25      0.00 
   10    8    4     -0.56      0.00 
   11    8    4     -0.46      0.00 
   12    8    4      0.14      0.00 
  -13    9    4      1.12      0.00 
  -12    9    4     -1.53      0.00 
  -11    9    4     -0.63      0.00 
  -10    9    4      2.92      0.00 
   -9    9    4     -1.03      0.00 
   -8    9    4      2.88      0.00 
   -7    9    4     -5.06      0.00 
   -6    9    4     -0.34      0.00 
   -5    9    4      0.45      0.00 
   -4    9    4    -10.29      0.00 
   -3    9    4    -10.36      0.00 
   -2    9    4      0.49      0.00 
   -1    9    4    -12.60      0.00 
    0    9    4      3.26      0.00 
    1    9    4     -3.95      0.00 
    2    9    4     -6.53      0.00 
    3    9    4      3.33      0.00 
    4    9    4      7.27      0.00 
    5    9    4     -4.20      0.00 
    6    9    4     -7.42      0.00 
    7    9    4      0.11      0.00 
    8    9    4      0.25      0.00 
    9    9    4      0.00      0.00 
   10    9    4      2.11      0.00 
   11    9    4      3.09      0.00 
   12    9    4     -0.44      0.00 
  -12   10    4     -1.44      0.00 
  -11   10    4      2.35      0.00 
  -10   10    4      1.53      0.00 
   -9   10    4     -2.48      0.00 
   -8   10    4      2.89      0.00 
   -7   10    4      5.80      0.00 
   -6   10    4     -5.37      0.00 
   -5   10    4     -7.47      0.00 
   -4   10    4     -4.01      0.00 
   -3   10    4      4.99      0.00 
   -2   10    4    -11.96      0.00 
   -1   10    4     -4.34      0.00 
    0   10    4      0.42      0.00 
    1   10    4     -8.79      0.00 
    2   10    4     -1.65      0.00 
    3   10    4      5.36      0.00 
    4   10    4     -6.41      0.00 
    5   10    4     -1.74      0.00 
    6   10    4      5.62      0.00 
    7   10    4     -2.82      0.00 
    8   10    4     -0.05      0.00 
    9   10    4     -0.82      0.00 
   10   10    4     -0.67      0.00 
   11   10    4     -0.24      0.00 
   12   10    4      0.01      0.00 
  -12   11    4      0.06      0.00 
  -11   11    4     -0.60      0.00 
  -10   11    4      2.62      0.00 
   -9   11    4     -1.32      0.00 
   -8   11    4      4.39      0.00 
   -7   11    4      2.29      0.00 
   -6   11    4     -1.67      0.00 
   -5   11    4     -0.16      0.00 
   -4   11    4     -3.64      0.00 
   -3   11    4     -8.18      0.00 
   -2   11    4      5.89      0.00 
   -1   11    4     -1.82      0.00 
    0   11    4    -11.38      0.00 
    1   11    4     -4.64      0.00 
    2   11    4      1.31      0.00 
    3   11    4      0.78      0.00 
    4   11    4     -1.18      0.00 
    5   11    4      0.44      0.00 
    6   11    4     -2.53      0.00 
    7   11    4     -0.50      0.00 
    8   11    4     -3.37      0.00 
    9   11    4     -1.63      0.00 
   10   11    4      0.64      0.00 
   11   11    4      1.74      0.00 
  -12   12    4     -0.04      0.00 
  -11   12    4      1.61      0.00 
  -10   12    4      1.55      0.00 
   -9   12    4     -1.15      0.00 
   -8   12    4      2.00      0.00 
   -7   12    4      6.29      0.00 
   -6   12    4      1.03      0.00 
   -5   12    4     -4.41      0.00 
   -4   12    4     -6.29      0.00 
   -3   12    4      7.18      0.00 
   -2   12    4      1.38      0.00 
   -1   12    4    -10.15      0.00 
    0   12    4     -0.34      0.00 
    1   12    4     -0.17      0.00 
    2   12    4     -4.59      0.00 
    3   12    4     -0.53      0.00 
    4   12    4      0.22      0.00 
    5   12    4     -2.82      0.00 
    6   12    4      0.78      0.00 
    7   12    4     -1.35      0.00 
    8   12    4      2.02      0.00 
    9   12    4     -0.76      0.00 
   10   12    4     -2.23      0.00 
   11   12    4     -0.03      0.00 
  -11   13    4     -1.20      0.00 
  -10   13    4      2.68      0.00 
   -9   13    4      1.02      0.00 
   -8   13    4      0.49      0.00 
   -7   13    4      3.44      0.00 
   -6   13    4      1.38      0.00 
   -5   13    4      0.76      0.00 
   -4   13    4      0.64      0.00 
   -3   13    4     -4.31      0.00 
   -2   13    4     -0.08      0.00 
   -1   13    4      6.27      0.00 
    0   13    4     -2.37      0.00 
    1   13    4     -8.17      0.00 
    2   13    4     -3.49      0.00 
    3   13    4      4.34      0.00 
    4   13    4     -1.28      0.00 
    5   13    4     -1.95      0.00 
    6   13    4      0.86      0.00 
    7   13    4      1.43      0.00 
    8   13    4     -3.14      0.00 
    9   13    4     -2.13      0.00 
   10   13    4      0.27      0.00 
  -10   14    4      1.09      0.00 
   -9   14    4      0.93      0.00 
   -8   14    4      2.54      0.00 
   -7   14    4      1.72      0.00 
   -6   14    4     -1.30      0.00 
   -5   14    4      2.62      0.00 
   -4   14    4      1.86      0.00 
   -3   14    4     -1.03      0.00 
   -2   14    4      1.53      0.00 
   -1   14    4     -1.56      0.00 
    0   14    4      0.01      0.00 
    1   14    4      0.55      0.00 
    2   14    4     -1.97      0.00 
    3   14    4     -2.08      0.00 
    4   14    4      0.94      0.00 
    5   14    4     -0.63      0.00 
    6   14    4     -1.49      0.00 
    7   14    4     -1.30      0.00 
    8   14    4      2.01      0.00 
    9   14    4      0.16      0.00 
   10   14    4     -1.38      0.00 
  -10   15    4      0.59      0.00 
   -9   15    4      3.09      0.00 
   -8   15    4     -0.46      0.00 
   -7   15    4      0.03      0.00 
   -6   15    4      0.89      0.00 
   -5   15    4      2.29      0.00 
   -4   15    4      2.18      0.00 
   -3   15    4     -0.31      0.00 
   -2   15    4     -1.05      0.00 
   -1   15    4      2.30      0.00 
    0   15    4      1.82      0.00 
    1   15    4     -0.44      0.00 
    2   15    4     -4.07      0.00 
    3   15    4      0.10      0.00 
    4   15    4      0.46      0.00 
    5   15    4     -1.58      0.00 
    6   15    4      0.86      0.00 
    7   15    4      1.65      0.00 
    8   15    4     -1.51      0.00 
    9   15    4     -0.91      0.00 
   -9   16    4      1.37      0.00 
   -8   16    4      2.16      0.00 
   -7   16    4      0.54      0.00 
   -6   16    4     -3.37      0.00 
   -5   16    4      0.73      0.00 
   -4   16    4      6.46      0.00 
   -3   16    4      0.47      0.00 
   -2   16    4     -2.88      0.00 
   -1   16    4      0.58      0.00 
    0   16    4      3.47      0.00 
    1   16    4     -0.44      0.00 
    2   16    4     -1.95      0.00 
    3   16    4      1.09      0.00 
    4   16    4      0.84      0.00 
    5   16    4     -0.94      0.00 
    6   16    4     -1.37      0.00 
    7   16    4     -0.09      0.00 
    8   16    4      0.99      0.00 
   -8   17    4      0.26      0.00 
   -7   17    4     -0.79      0.00 
   -6   17    4     -0.31      0.00 
   -5   17    4      0.95      0.00 
   -4   17    4      1.76      0.00 
   -3   17    4     -0.48      0.00 
   -2   17    4      0.74      0.00 
   -1   17    4      2.57      0.00 
    0   17    4     -1.27      0.00 
    1   17    4      0.16      0.00 
    2   17    4      1.53      0.00 
    3   17    4      0.00      0.00 
    4   17    4     -0.40      0.00 
    5   17    4     -1.16      0.00 
    6   17    4      0.62      0.00 
    7   17    4      0.77      0.00 
   -6   18    4     -1.29      0.00 
   -5   18    4     -0.33      0.00 
   -4   18    4      2.45      0.00 
   -3   18    4      0.85      0.00 
   -2   18    4     -1.05      0.00 
   -1   18    4      0.09      0.00 
    0   18    4      2.12      0.00 
    1   18    4      0.12      0.00 
    2   18    4     -2.40      0.00 
    3   18    4      2.16      0.00 
    4   18    4      1.27      0.00 
    5   18    4     -0.48      0.00 
    6   18    4     -0.85      0.00 
   -5   19    4      0.17      0.00 
   -4   19    4      0.46      0.00 
   -3   19    4     -0.80      0.00 
   -2   19    4     -0.37      0.00 
   -1   19    4      2.43      0.00 
    0   19    4     -0.36      0.00 
    1   19    4     -2.54      0.00 
    2   19    4      1.26      0.00 
    3   19    4      1.27      0.00 
    4   19    4      0.37      0.00 
   -2   20    4     -0.51      0.00 
   -1   20    4      1.16      0.00 
    0   20    4      0.04      0.00 
    1   20    4     -0.18      0.00 
  -13    0    5      4.63      0.00 
  -11    0    5     -0.45      0.00 
   -9    0    5      2.69      0.00 
   -7    0    5      4.77      0.00 
   -5    0    5     25.43      0.00 
   -3    0    5      2.67      0.00 
   -1    0    5    -30.96      0.00 
    1    0    5    -15.67      0.00 
    3    0    5     19.35      0.00 
    5    0    5    -34.59      0.00 
    7    0    5     -1.06      0.00 
    9    0    5      0.64      0.00 
   11    0    5      3.06      0.00 
   13    0    5     -5.30      0.00 
  -14    1    5     -0.01      0.00 
  -13    1    5     -1.36      0.00 
  -12    1    5      2.28      0.00 
  -11    1    5      1.44      0.00 
  -10    1    5      8.52      0.00 
   -9    1    5     -1.59      0.00 
   -8    1    5     -1.30      0.00 
   -7    1    5      9.16      0.00 
   -6    1    5      5.63      0.00 
   -5    1    5     -6.71      0.00 
   -4    1    5      3.27      0.00 
   -3    1    5      8.20      0.00 
   -2    1    5     56.47      0.00 
   -1    1    5     28.66      0.00 
    0    1    5    -88.61      0.00 
    1    1    5    -18.98      0.00 
    2    1    5      9.16      0.00 
    3    1    5      8.91      0.00 
    4    1    5     -6.89      0.00 
    5    1    5     -2.66      0.00 
    6    1    5      2.28      0.00 
    7    1    5      1.91      0.00 
    8    1    5     -9.80      0.00 
    9    1    5     -2.17      0.00 
   10    1    5     -0.96      0.00 
   11    1    5      0.58      0.00 
   12    1    5     -1.68      0.00 
   13    1    5     -1.12      0.00 
  -14    2    5     -1.38      0.00 
  -13    2    5      2.45      0.00 
  -12    2    5      1.06      0.00 
  -11    2    5      0.32      0.00 
  -10    2    5      3.89      0.00 
   -9    2    5      1.85      0.00 
   -8    2    5     -4.42      0.00 
   -7    2    5      1.20      0.00 
   -6    2    5      9.42      0.00 
   -5    2    5     33.23      0.00 
   -4    2    5     -2.64      0.00 
   -3    2    5    -27.69      0.00 
   -2    2    5     56.76      0.00 
   -1    2    5     12.43      0.00 
    0    2    5    -32.51      0.00 
    1    2    5    -26.46      0.00 
    2    2    5     11.60      0.00 
    3    2    5     11.24      0.00 
    4    2    5     11.38      0.00 
    5    2    5    -18.11      0.00 
    6    2    5     -5.07      0.00 
    7    2    5     -4.02      0.00 
    8    2    5     -6.12      0.00 
    9    2    5      0.55      0.00 
   10    2    5      1.42      0.00 
   11    2    5      2.19      0.00 
   12    2    5      1.78      0.00 
   13    2    5     -3.35      0.00 
  -14    3    5      0.63      0.00 
  -13    3    5     -2.09      0.00 
  -12    3    5     -0.58      0.00 
  -11    3    5     -0.18      0.00 
  -10    3    5      9.21      0.00 
   -9    3    5      4.36      0.00 
   -8    3    5    -11.58      0.00 
   -7    3    5      6.38      0.00 
   -6    3    5     17.40      0.00 
   -5    3    5      0.85      0.00 
   -4    3    5     -9.66      0.00 
   -3    3    5     15.58      0.00 
   -2    3    5     37.03      0.00 
   -1    3    5     42.29      0.00 
    0    3    5    -33.35      0.00 
    1    3    5     -5.56      0.00 
    2    3    5    -14.61      0.00 
    3    3    5     -6.63      0.00 
    4    3    5      5.90      0.00 
    5    3    5      2.38      0.00 
    6    3    5      3.52      0.00 
    7    3    5      4.43      0.00 
    8    3    5     -6.85      0.00 
    9    3    5     -4.37      0.00 
   10    3    5     -1.48      0.00 
   11    3    5     -0.65      0.00 
   12    3    5     -0.03      0.00 
   13    3    5     -1.50      0.00 
  -14    4    5     -1.07      0.00 
  -13    4    5     -0.23      0.00 
  -12    4    5      0.96      0.00 
  -11    4    5     -1.20      0.00 
  -10    4    5      5.51      0.00 
   -9    4    5      1.65      0.00 
   -8    4    5     -5.80      0.00 
   -7    4    5      0.26      0.00 
   -6    4    5      1.64      0.00 
   -5    4    5     15.45      0.00 
   -4    4    5     30.06      0.00 
   -3    4    5    -25.42      0.00 
   -2    4    5     21.01      0.00 
   -1    4    5     33.59      0.00 
    0    4    5     -1.82      0.00 
    1    4    5    -18.60      0.00 
    2    4    5      8.50      0.00 
    3    4    5      0.45      0.00 
    4    4    5      3.39      0.00 
    5    4    5      0.72      0.00 
    6    4    5      2.70      0.00 
    7    4    5     -2.95      0.00 
    8    4    5    -10.00      0.00 
    9    4    5     -0.02      0.00 
   10    4    5      1.66      0.00 
   11    4    5      0.91      0.00 
   12    4    5      0.84      0.00 
   13    4    5     -0.51      0.00 
  -14    5    5      0.02      0.00 
  -13    5    5     -1.79      0.00 
  -12    5    5     -0.49      0.00 
  -11    5    5     -2.15      0.00 
  -10    5    5      0.52      0.00 
   -9    5    5      8.20      0.00 
   -8    5    5     -5.69      0.00 
   -7    5    5     -1.67      0.00 
   -6    5    5      1.95      0.00 
   -5    5    5      6.95      0.00 
   -4    5    5     -2.64      0.00 
   -3    5    5     11.84      0.00 
   -2    5    5     23.30      0.00 
   -1    5    5     27.44      0.00 
    0    5    5    -18.57      0.00 
    1    5    5     18.64      0.00 
    2    5    5     11.84      0.00 
    3    5    5    -23.23      0.00 
    4    5    5     -6.80      0.00 
    5    5    5      5.95      0.00 
    6    5    5      9.00      0.00 
    7    5    5      5.42      0.00 
    8    5    5     -2.09      0.00 
    9    5    5     -3.27      0.00 
   10    5    5      0.11      0.00 
   11    5    5     -2.52      0.00 
   12    5    5     -0.49      0.00 
   13    5    5     -0.77      0.00 
  -14    6    5     -1.14      0.00 
  -13    6    5     -2.09      0.00 
  -12    6    5      2.35      0.00 
  -11    6    5     -2.34      0.00 
  -10    6    5     -0.20      0.00 
   -9    6    5      0.97      0.00 
   -8    6    5     -4.63      0.00 
   -7    6    5      1.18      0.00 
   -6    6    5      3.04      0.00 
   -5    6    5    -14.13      0.00 
   -4    6    5     18.65      0.00 
   -3    6    5     14.35      0.00 
   -2    6    5      9.59      0.00 
   -1    6    5     -0.80      0.00 
    0    6    5      3.88      0.00 
    1    6    5     14.36      0.00 
    2    6    5      7.82      0.00 
    3    6    5     -6.64      0.00 
    4    6    5     -0.78      0.00 
    5    6    5      5.91      0.00 
    6    6    5      2.31      0.00 
    7    6    5      3.34      0.00 
    8    6    5     -6.52      0.00 
    9    6    5     -1.23      0.00 
   10    6    5      0.63      0.00 
   11    6    5      0.85      0.00 
   12    6    5      0.63      0.00 
   13    6    5     -0.14      0.00 
  -13    7    5     -2.31      0.00 
  -12    7    5     -0.46      0.00 
  -11    7    5      0.78      0.00 
  -10    7    5     -4.18      0.00 
   -9    7    5      0.59      0.00 
   -8    7    5     -4.14      0.00 
   -7    7    5      4.06      0.00 
   -6    7    5     -3.27      0.00 
   -5    7    5     -9.66      0.00 
   -4    7    5      0.63      0.00 
   -3    7    5     12.45      0.00 
   -2    7    5      9.11      0.00 
   -1    7    5     16.81      0.00 
    0    7    5     -8.15      0.00 
    1    7    5      1.66      0.00 
    2    7    5     25.29      0.00 
    3    7    5     -2.81      0.00 
    4    7    5    -12.04      0.00 
    5    7    5     -4.63      0.00 
    6    7    5     10.40      0.00 
    7    7    5      5.69      0.00 
    8    7    5      0.53      0.00 
    9    7    5     -0.15      0.00 
   10    7    5      2.31      0.00 
   11    7    5     -2.09      0.00 
   12    7    5     -0.81      0.00 
  -13    8    5     -2.91      0.00 
  -12    8    5      1.96      0.00 
  -11    8    5      0.47      0.00 
  -10    8    5     -4.64      0.00 
   -9    8    5     -1.15      0.00 
   -8    8    5     -2.48      0.00 
   -7    8    5     -3.67      0.00 
   -6    8    5      1.70      0.00 
   -5    8    5     -9.70      0.00 
   -4    8    5     -1.78      0.00 
   -3    8    5      6.65      0.00 
   -2    8    5     15.36      0.00 
   -1    8    5      2.58      0.00 
    0    8    5    -13.76      0.00 
    1    8    5     14.96      0.00 
    2    8    5     13.92      0.00 
    3    8    5     -7.24      0.00 
    4    8    5     -3.29      0.00 
    5    8    5     10.72      0.00 
    6    8    5     -1.42      0.00 
    7    8    5      2.28      0.00 
    8    8    5      0.09      0.00 
    9    8    5     -0.40      0.00 
   10    8    5     -1.32      0.00 
   11    8    5     -0.13      0.00 
   12    8    5      1.29      0.00 
  -13    9    5     -1.30      0.00 
  -12    9    5     -0.98      0.00 
  -11    9    5      1.14      0.00 
  -10    9    5     -2.19      0.00 
   -9    9    5     -0.37      0.00 
   -8    9    5     -6.48      0.00 
   -7    9    5     -3.09      0.00 
   -6    9    5      3.21      0.00 
   -5    9    5     -9.40      0.00 
   -4    9    5     -8.27      0.00 
   -3    9    5      8.30      0.00 
   -2    9    5      4.26      0.00 
   -1    9    5     -0.80      0.00 
    0    9    5      4.50      0.00 
    1    9    5     -0.49      0.00 
    2    9    5      8.15      0.00 
    3    9    5      3.85      0.00 
    4    9    5      0.05      0.00 
    5    9    5     -7.80      0.00 
    6    9    5      2.74      0.00 
    7    9    5      3.97      0.00 
    8    9    5      1.52      0.00 
    9    9    5      1.78      0.00 
   10    9    5      3.28      0.00 
   11    9    5     -0.91      0.00 
   12    9    5     -0.81      0.00 
  -12   10    5      0.22      0.00 
  -11   10    5      1.68      0.00 
  -10   10    5     -4.29      0.00 
   -9   10    5     -0.55      0.00 
   -8   10    5      0.48      0.00 
   -7   10    5     -5.64      0.00 
   -6   10    5     -7.78      0.00 
   -5   10    5     -4.88      0.00 
   -4   10    5      5.03      0.00 
   -3   10    5     -2.62      0.00 
   -2   10    5     -8.19      0.00 
   -1   10    5     10.61      0.00 
    0   10    5     -2.19      0.00 
    1   10    5     -0.31      0.00 
    2   10    5      7.27      0.00 
    3   10    5     -0.56      0.00 
    4   10    5     -4.60      0.00 
    5   10    5      7.18      0.00 
    6   10    5     -0.04      0.00 
    7   10    5      0.16      0.00 
    8   10    5      1.19      0.00 
    9   10    5      0.02      0.00 
   10   10    5      0.08      0.00 
   11   10    5     -0.32      0.00 
  -12   11    5     -0.55      0.00 
  -11   11    5      0.51      0.00 
  -10   11    5     -1.49      0.00 
   -9   11    5      0.15      0.00 
   -8   11    5     -0.18      0.00 
   -7   11    5     -7.53      0.00 
   -6   11    5     -2.75      0.00 
   -5   11    5     -2.36      0.00 
   -4   11    5     -5.63      0.00 
   -3   11    5     -1.43      0.00 
   -2   11    5      4.40      0.00 
   -1   11    5     -7.23      0.00 
    0   11    5     -3.29      0.00 
    1   11    5      4.72      0.00 
    2   11    5      5.59      0.00 
    3   11    5     -2.82      0.00 
    4   11    5      1.11      0.00 
    5   11    5     -0.22      0.00 
    6   11    5     -0.73      0.00 
    7   11    5     -1.27      0.00 
    8   11    5     -0.75      0.00 
    9   11    5      2.58      0.00 
   10   11    5      2.69      0.00 
   11   11    5     -0.04      0.00 
  -11   12    5      1.39      0.00 
  -10   12    5     -3.04      0.00 
   -9   12    5      0.49      0.00 
   -8   12    5      1.66      0.00 
   -7   12    5     -3.64      0.00 
   -6   12    5     -6.78      0.00 
   -5   12    5     -6.01      0.00 
   -4   12    5      2.29      0.00 
   -3   12    5      4.61      0.00 
   -2   12    5    -12.86      0.00 
   -1   12    5     -3.15      0.00 
    0   12    5      5.30      0.00 
    1   12    5     -0.12      0.00 
    2   12    5     -1.24      0.00 
    3   12    5      0.51      0.00 
    4   12    5     -1.05      0.00 
    5   12    5      1.15      0.00 
    6   12    5     -0.34      0.00 
    7   12    5      0.90      0.00 
    8   12    5      1.22      0.00 
    9   12    5     -1.74      0.00 
   10   12    5      0.29      0.00 
   11   12    5      0.92      0.00 
  -11   13    5      0.62      0.00 
  -10   13    5      0.85      0.00 
   -9   13    5     -1.91      0.00 
   -8   13    5      1.20      0.00 
   -7   13    5     -1.61      0.00 
   -6   13    5     -3.38      0.00 
   -5   13    5     -3.65      0.00 
   -4   13    5     -1.75      0.00 
   -3   13    5     -2.82      0.00 
   -2   13    5      1.29      0.00 
   -1   13    5     -2.10      0.00 
    0   13    5     -6.83      0.00 
    1   13    5     -2.64      0.00 
    2   13    5      5.43      0.00 
    3   13    5      0.26      0.00 
    4   13    5     -3.20      0.00 
    5   13    5      1.69      0.00 
    6   13    5      1.42      0.00 
    7   13    5     -2.37      0.00 
    8   13    5     -2.83      0.00 
    9   13    5      1.16      0.00 
   10   13    5      1.43      0.00 
  -10   14    5     -0.44      0.00 
   -9   14    5      0.42      0.00 
   -8   14    5      0.97      0.00 
   -7   14    5     -3.07      0.00 
   -6   14    5     -1.39      0.00 
   -5   14    5      0.45      0.00 
   -4   14    5     -3.94      0.00 
   -3   14    5     -0.42      0.00 
   -2   14    5     -1.66      0.00 
   -1   14    5     -3.62      0.00 
    0   14    5     -1.00      0.00 
    1   14    5     -0.75      0.00 
    2   14    5      0.17      0.00 
    3   14    5     -0.49      0.00 
    4   14    5     -0.62      0.00 
    5   14    5     -0.78      0.00 
    6   14    5     -0.88      0.00 
    7   14    5      0.79      0.00 
    8   14    5      0.95      0.00 
    9   14    5     -1.49      0.00 
  -10   15    5      2.17      0.00 
   -9   15    5     -1.02      0.00 
   -8   15    5     -1.47      0.00 
   -7   15    5      0.44      0.00 
   -6   15    5      1.56      0.00 
   -5   15    5     -1.09      0.00 
   -4   15    5     -3.33      0.00 
   -3   15    5     -1.17      0.00 
   -2   15    5      0.38      0.00 
   -1   15    5     -0.99      0.00 
    0   15    5     -2.38      0.00 
    1   15    5     -3.14      0.00 
    2   15    5     -0.78      0.00 
    3   15    5      1.17      0.00 
    4   15    5     -1.80      0.00 
    5   15    5      0.53      0.00 
    6   15    5      1.30      0.00 
    7   15    5     -1.31      0.00 
    8   15    5     -1.79      0.00 
    9   15    5      0.21      0.00 
   -9   16    5      0.41      0.00 
   -8   16    5      0.14      0.00 
   -7   16    5     -2.38      0.00 
   -6   16    5      0.05      0.00 
   -5   16    5      4.32      0.00 
   -4   16    5     -0.84      0.00 
   -3   16    5     -4.77      0.00 
   -2   16    5     -0.60      0.00 
   -1   16    5      1.72      0.00 
    0   16    5     -0.73      0.00 
    1   16    5     -4.19      0.00 
    2   16    5      0.97      0.00 
    3   16    5      0.98      0.00 
    4   16    5     -1.45      0.00 
    5   16    5     -1.46      0.00 
    6   16    5     -0.03      0.00 
    7   16    5      0.46      0.00 
    8   16    5      0.09      0.00 
   -8   17    5     -1.33      0.00 
   -7   17    5     -0.37      0.00 
   -6   17    5      1.26      0.00 
   -5   17    5      1.97      0.00 
   -4   17    5     -1.94      0.00 
   -3   17    5     -1.14      0.00 
   -2   17    5      1.99      0.00 
   -1   17    5     -1.01      0.00 
    0   17    5     -2.36      0.00 
    1   17    5      1.09      0.00 
    2   17    5     -0.22      0.00 
    3   17    5     -1.32      0.00 
    4   17    5     -1.55      0.00 
    5   17    5      0.26      0.00 
    6   17    5      0.70      0.00 
    7   17    5     -0.75      0.00 
   -6   18    5     -0.03      0.00 
   -5   18    5      2.18      0.00 
   -4   18    5      0.69      0.00 
   -3   18    5     -1.48      0.00 
   -2   18    5     -0.11      0.00 
   -1   18    5      0.28      0.00 
    0   18    5      1.07      0.00 
    1   18    5     -2.10      0.00 
    2   18    5      0.37      0.00 
    3   18    5      1.07      0.00 
    4   18    5     -1.24      0.00 
    5   18    5     -0.85      0.00 
   -5   19    5      0.69      0.00 
   -4   19    5     -0.41      0.00 
   -3   19    5     -0.45      0.00 
   -2   19    5      1.47      0.00 
   -1   19    5      0.35      0.00 
    0   19    5     -2.20      0.00 
    1   19    5      0.63      0.00 
    2   19    5      2.02      0.00 
    3   19    5     -0.49      0.00 
    4   19    5     -0.74      0.00 
   -1   20    5     -0.22      0.00 
    0   20    5     -0.34      0.00 
  -14    0    6      2.75      0.00 
  -12    0    6     -4.64      0.00 
  -10    0    6     -1.40      0.00 
   -8    0    6     -1.52      0.00 
   -6    0    6      6.76      0.00 
   -4    0    6    -32.22      0.00 
   -2    0    6    -46.69      0.00 
    0    0    6     22.67      0.00 
    2    0    6      4.41      0.00 
    4    0    6    -26.96      0.00 
    6    0    6      8.93      0.00 
    8    0    6      6.87      0.00 
   10    0    6      2.45      0.00 
   12    0    6     -3.65      0.00 
  -14    1    6      0.17      0.00 
  -13    1    6     -0.01      0.00 
  -12    1    6      1.35      0.00 
  -11    1    6      1.84      0.00 
  -10    1    6     -0.62      0.00 
   -9    1    6     -5.70      0.00 
   -8    1    6      6.76      0.00 
   -7    1    6     -2.71      0.00 
   -6    1    6     -6.71      0.00 
   -5    1    6    -14.38      0.00 
   -4    1    6     11.76      0.00 
   -3    1    6      7.00      0.00 
   -2    1    6     -6.06      0.00 
   -1    1    6    -68.58      0.00 
    0    1    6    -12.08      0.00 
    1    1    6     24.75      0.00 
    2    1    6      4.90      0.00 
    3    1    6     -8.65      0.00 
    4    1    6     -9.91      0.00 
    5    1    6     10.06      0.00 
    6    1    6      2.50      0.00 
    7    1    6     -5.30      0.00 
    8    1    6     -2.21      0.00 
    9    1    6      1.69      0.00 
   10    1    6      0.24      0.00 
   11    1    6     -0.52      0.00 
   12    1    6     -1.96      0.00 
   13    1    6      3.02      0.00 
  -14    2    6      1.18      0.00 
  -13    2    6      3.00      0.00 
  -12    2    6     -1.83      0.00 
  -11    2    6      1.97      0.00 
  -10    2    6     -3.02      0.00 
   -9    2    6     -2.00      0.00 
   -8    2    6      2.28      0.00 
   -7    2    6      5.47      0.00 
   -6    2    6      6.84      0.00 
   -5    2    6      4.09      0.00 
   -4    2    6    -37.82      0.00 
   -3    2    6     22.05      0.00 
   -2    2    6     -6.42      0.00 
   -1    2    6    -57.16      0.00 
    0    2    6    -10.71      0.00 
    1    2    6     22.55      0.00 
    2    2    6     15.10      0.00 
    3    2    6     -4.92      0.00 
    4    2    6    -18.80      0.00 
    5    2    6     -9.80      0.00 
    6    2    6      2.83      0.00 
    7    2    6     -6.27      0.00 
    8    2    6      5.73      0.00 
    9    2    6      3.37      0.00 
   10    2    6      2.53      0.00 
   11    2    6     -0.14      0.00 
   12    2    6     -2.66      0.00 
   13    2    6     -1.92      0.00 
  -14    3    6      0.13      0.00 
  -13    3    6     -0.42      0.00 
  -12    3    6      2.07      0.00 
  -11    3    6      4.07      0.00 
  -10    3    6      3.05      0.00 
   -9    3    6     -9.89      0.00 
   -8    3    6      5.76      0.00 
   -7    3    6     11.91      0.00 
   -6    3    6      3.44      0.00 
   -5    3    6    -23.01      0.00 
   -4    3    6      4.67      0.00 
   -3    3    6     28.29      0.00 
   -2    3    6     -0.06      0.00 
   -1    3    6    -53.61      0.00 
    0    3    6    -17.28      0.00 
    1    3    6      8.36      0.00 
    2    3    6    -12.02      0.00 
    3    3    6      8.40      0.00 
    4    3    6     -5.97      0.00 
    5    3    6      0.90      0.00 
    6    3    6      1.08      0.00 
    7    3    6     -4.26      0.00 
    8    3    6     -4.42      0.00 
    9    3    6      0.96      0.00 
   10    3    6     -1.12      0.00 
   11    3    6      0.82      0.00 
   12    3    6     -2.48      0.00 
   13    3    6      0.87      0.00 
  -14    4    6     -0.24      0.00 
  -13    4    6      2.88      0.00 
  -12    4    6      0.31      0.00 
  -11    4    6      5.06      0.00 
  -10    4    6      0.17      0.00 
   -9    4    6     -6.55      0.00 
   -8    4    6      4.18      0.00 
   -7    4    6     10.58      0.00 
   -6    4    6      2.81      0.00 
   -5    4    6     17.02      0.00 
   -4    4    6    -15.62      0.00 
   -3    4    6     -4.38      0.00 
   -2    4    6     16.20      0.00 
   -1    4    6    -26.20      0.00 
    0    4    6    -20.48      0.00 
    1    4    6     -3.59      0.00 
    2    4    6      9.98      0.00 
    3    4    6      0.95      0.00 
    4    4    6     -2.40      0.00 
    5    4    6     -7.49      0.00 
    6    4    6     -3.33      0.00 
    7    4    6    -11.58      0.00 
    8    4    6      2.34      0.00 
    9    4    6      3.81      0.00 
   10    4    6      1.53      0.00 
   11    4    6      0.13      0.00 
   12    4    6     -0.71      0.00 
   13    4    6     -1.32      0.00 
  -14    5    6     -0.11      0.00 
  -13    5    6      0.09      0.00 
  -12    5    6      1.03      0.00 
  -11    5    6      2.34      0.00 
  -10    5    6      6.29      0.00 
   -9    5    6     -3.34      0.00 
   -8    5    6      0.80      0.00 
   -7    5    6      5.31      0.00 
   -6    5    6     11.02      0.00 
   -5    5    6      4.52      0.00 
   -4    5    6     -5.90      0.00 
   -3    5    6     16.10      0.00 
   -2    5    6     13.22      0.00 
   -1    5    6    -26.33      0.00 
    0    5    6    -13.40      0.00 
    1    5    6     16.27      0.00 
    2    5    6    -25.23      0.00 
    3    5    6     -5.04      0.00 
    4    5    6      4.78      0.00 
    5    5    6      6.24      0.00 
    6    5    6     -1.35      0.00 
    7    5    6     -5.24      0.00 
    8    5    6     -3.99      0.00 
    9    5    6      1.18      0.00 
   10    5    6     -2.70      0.00 
   11    5    6     -0.91      0.00 
   12    5    6     -0.76      0.00 
   13    5    6      0.32      0.00 
  -14    6    6     -0.79      0.00 
  -13    6    6      2.70      0.00 
  -12    6    6      0.62      0.00 
  -11    6    6      0.36      0.00 
  -10    6    6      4.67      0.00 
   -9    6    6     -2.38      0.00 
   -8    6    6      2.12      0.00 
   -7    6    6      8.29      0.00 
   -6    6    6     -0.95      0.00 
   -5    6    6     12.72      0.00 
   -4    6    6     17.70      0.00 
   -3    6    6     -2.55      0.00 
   -2    6    6     -4.41      0.00 
   -1    6    6    -13.01      0.00 
    0    6    6     14.86      0.00 
    1    6    6     -4.00      0.00 
    2    6    6    -15.35      0.00 
    3    6    6     -1.13      0.00 
    4    6    6     11.43      0.00 
    5    6    6     -3.42      0.00 
    6    6    6     -3.50      0.00 
    7    6    6     -8.77      0.00 
    8    6    6     -2.23      0.00 
    9    6    6      1.74      0.00 
   10    6    6      0.36      0.00 
   11    6    6      0.81      0.00 
   12    6    6     -0.18      0.00 
  -13    7    6      0.61      0.00 
  -12    7    6      0.85      0.00 
  -11    7    6     -0.29      0.00 
  -10    7    6      2.32      0.00 
   -9    7    6      0.03      0.00 
   -8    7    6      4.71      0.00 
   -7    7    6      4.98      0.00 
   -6    7    6     -5.67      0.00 
   -5    7    6     13.86      0.00 
   -4    7    6     14.23      0.00 
   -3    7    6      4.78      0.00 
   -2    7    6      1.36      0.00 
   -1    7    6     -1.25      0.00 
    0    7    6     -6.76      0.00 
    1    7    6     15.02      0.00 
    2    7    6     -8.36      0.00 
    3    7    6    -11.47      0.00 
    4    7    6     -3.28      0.00 
    5    7    6      8.62      0.00 
    6    7    6      4.20      0.00 
    7    7    6     -5.23      0.00 
    8    7    6     -2.59      0.00 
    9    7    6      1.82      0.00 
   10    7    6     -2.07      0.00 
   11    7    6     -2.09      0.00 
   12    7    6     -0.65      0.00 
  -13    8    6      0.92      0.00 
  -12    8    6      2.58      0.00 
  -11    8    6     -4.27      0.00 
  -10    8    6      1.29      0.00 
   -9    8    6      1.72      0.00 
   -8    8    6      2.41      0.00 
   -7    8    6      2.27      0.00 
   -6    8    6     -0.28      0.00 
   -5    8    6      7.03      0.00 
   -4    8    6     16.12      0.00 
   -3    8    6      6.86      0.00 
   -2    8    6      5.22      0.00 
   -1    8    6    -16.24      0.00 
    0    8    6     10.25      0.00 
    1    8    6     14.90      0.00 
    2    8    6    -13.06      0.00 
    3    8    6     -9.48      0.00 
    4    8    6     12.93      0.00 
    5    8    6      2.30      0.00 
    6    8    6     -4.23      0.00 
    7    8    6     -2.13      0.00 
    8    8    6     -2.56      0.00 
    9    8    6     -1.23      0.00 
   10    8    6     -1.13      0.00 
   11    8    6      1.72      0.00 
   12    8    6      0.81      0.00 
  -13    9    6      0.36      0.00 
  -12    9    6      0.26      0.00 
  -11    9    6     -0.97      0.00 
  -10    9    6      0.27      0.00 
   -9    9    6     -1.53      0.00 
   -8    9    6     -1.28      0.00 
   -7    9    6      9.57      0.00 
   -6    9    6     -2.80      0.00 
   -5    9    6     -0.49      0.00 
   -4    9    6     13.26      0.00 
   -3    9    6     14.15      0.00 
   -2    9    6     -4.51      0.00 
   -1    9    6     -0.24      0.00 
    0    9    6      5.65      0.00 
    1    9    6      6.65      0.00 
    2    9    6     -2.06      0.00 
    3    9    6     -1.86      0.00 
    4    9    6     -3.34      0.00 
    5    9    6      0.24      0.00 
    6    9    6      5.92      0.00 
    7    9    6     -0.75      0.00 
    8    9    6     -0.10      0.00 
    9    9    6      1.58      0.00 
   10    9    6     -1.28      0.00 
   11    9    6     -1.46      0.00 
   12    9    6     -0.27      0.00 
  -12   10    6      2.05      0.00 
  -11   10    6     -3.48      0.00 
  -10   10    6     -0.54      0.00 
   -9   10    6      0.91      0.00 
   -8   10    6     -0.70      0.00 
   -7   10    6     -1.42      0.00 
   -6   10    6     -0.25      0.00 
   -5   10    6      8.08      0.00 
   -4   10    6      9.81      0.00 
   -3   10    6     -5.38      0.00 
   -2   10    6      9.70      0.00 
   -1   10    6      6.34      0.00 
    0   10    6     -2.71      0.00 
    1   10    6      6.16      0.00 
    2   10    6      0.23      0.00 
    3   10    6     -4.49      0.00 
    4   10    6      4.60      0.00 
    5   10    6      3.88      0.00 
    6   10    6     -1.62      0.00 
    7   10    6      1.32      0.00 
    8   10    6     -1.20      0.00 
    9   10    6     -0.71      0.00 
   10   10    6     -0.98      0.00 
   11   10    6      0.11      0.00 
  -12   11    6     -0.18      0.00 
  -11   11    6     -1.06      0.00 
  -10   11    6     -0.64      0.00 
   -9   11    6      0.50      0.00 
   -8   11    6     -5.25      0.00 
   -7   11    6      0.49      0.00 
   -6   11    6      3.37      0.00 
   -5   11    6      1.67      0.00 
   -4   11    6      0.11      0.00 
   -3   11    6      7.76      0.00 
   -2   11    6      3.74      0.00 
   -1   11    6     -3.62      0.00 
    0   11    6      5.69      0.00 
    1   11    6      8.20      0.00 
    2   11    6     -2.22      0.00 
    3   11    6     -1.68      0.00 
    4   11    6      3.24      0.00 
    5   11    6     -1.19      0.00 
    6   11    6      0.33      0.00 
    7   11    6     -0.35      0.00 
    8   11    6      2.71      0.00 
    9   11    6      2.77      0.00 
   10   11    6     -1.09      0.00 
   11   11    6     -0.79      0.00 
  -11   12    6     -2.64      0.00 
  -10   12    6     -0.62      0.00 
   -9   12    6      1.50      0.00 
   -8   12    6     -4.18      0.00 
   -7   12    6     -3.37      0.00 
   -6   12    6     -0.05      0.00 
   -5   12    6      3.67      0.00 
   -4   12    6      7.23      0.00 
   -3   12    6     -5.30      0.00 
   -2   12    6     -3.12      0.00 
   -1   12    6     11.21      0.00 
    0   12    6      4.45      0.00 
    1   12    6     -1.10      0.00 
    2   12    6     -0.98      0.00 
    3   12    6      1.66      0.00 
    4   12    6      1.84      0.00 
    5   12    6      0.44      0.00 
    6   12    6      0.30      0.00 
    7   12    6      2.68      0.00 
    8   12    6     -0.66      0.00 
    9   12    6     -0.42      0.00 
   10   12    6      0.90      0.00 
  -11   13    6     -0.15      0.00 
  -10   13    6     -1.64      0.00 
   -9   13    6     -0.49      0.00 
   -8   13    6     -1.42      0.00 
   -7   13    6     -2.84      0.00 
   -6   13    6     -1.91      0.00 
   -5   13    6      1.72      0.00 
   -4   13    6      1.70      0.00 
   -3   13    6     -1.00      0.00 
   -2   13    6      2.17      0.00 
   -1   13    6     -0.88      0.00 
    0   13    6      0.14      0.00 
    1   13    6      5.47      0.00 
    2   13    6      2.28      0.00 
    3   13    6     -2.77      0.00 
    4   13    6      2.46      0.00 
    5   13    6      1.96      0.00 
    6   13    6     -1.40      0.00 
    7   13    6     -2.23      0.00 
    8   13    6      1.65      0.00 
    9   13    6      2.79      0.00 
   10   13    6     -0.21      0.00 
  -10   14    6     -1.57      0.00 
   -9   14    6      1.03      0.00 
   -8   14    6     -3.26      0.00 
   -7   14    6     -2.99      0.00 
   -6   14    6      0.78      0.00 
   -5   14    6     -0.87      0.00 
   -4   14    6     -0.81      0.00 
   -3   14    6      0.81      0.00 
   -2   14    6     -2.03      0.00 
   -1   14    6      1.12      0.00 
    0   14    6      2.28      0.00 
    1   14    6      2.80      0.00 
    2   14    6     -0.27      0.00 
    3   14    6     -0.81      0.00 
    4   14    6      1.25      0.00 
    5   14    6      0.06      0.00 
    6   14    6      0.28      0.00 
    7   14    6      1.76      0.00 
    8   14    6     -0.42      0.00 
    9   14    6     -0.25      0.00 
   -9   15    6     -2.05      0.00 
   -8   15    6     -0.11      0.00 
   -7   15    6      0.62      0.00 
   -6   15    6     -1.60      0.00 
   -5   15    6     -4.59      0.00 
   -4   15    6      0.76      0.00 
   -3   15    6      1.43      0.00 
   -2   15    6     -1.42      0.00 
   -1   15    6     -1.47      0.00 
    0   15    6      0.17      0.00 
    1   15    6      1.10      0.00 
    2   15    6      1.14      0.00 
    3   15    6     -0.55      0.00 
    4   15    6      1.02      0.00 
    5   15    6      1.79      0.00 
    6   15    6     -0.78      0.00 
    7   15    6     -1.54      0.00 
    8   15    6      0.42      0.00 
   -8   16    6     -1.40      0.00 
   -7   16    6     -0.76      0.00 
   -6   16    6      1.55      0.00 
   -5   16    6     -1.38      0.00 
   -4   16    6     -4.43      0.00 
   -3   16    6     -0.68      0.00 
   -2   16    6      1.37      0.00 
   -1   16    6      0.39      0.00 
    0   16    6     -2.77      0.00 
    1   16    6      0.68      0.00 
    2   16    6      2.90      0.00 
    3   16    6     -1.44      0.00 
    4   16    6     -0.56      0.00 
    5   16    6      0.53      0.00 
    6   16    6      0.64      0.00 
    7   16    6      0.45      0.00 
   -7   17    6      0.83      0.00 
   -6   17    6      1.13      0.00 
   -5   17    6     -3.11      0.00 
   -4   17    6     -2.57      0.00 
   -3   17    6      1.81      0.00 
   -2   17    6     -0.33      0.00 
   -1   17    6     -2.93      0.00 
    0   17    6      0.05      0.00 
    1   17    6      1.81      0.00 
    2   17    6     -1.40      0.00 
    3   17    6     -1.16      0.00 
    4   17    6      0.58      0.00 
    5   17    6      1.25      0.00 
    6   17    6     -0.52      0.00 
   -6   18    6      1.18      0.00 
   -5   18    6     -0.35      0.00 
   -4   18    6     -2.23      0.00 
   -3   18    6     -0.45      0.00 
   -2   18    6     -0.43      0.00 
   -1   18    6      0.29      0.00 
    0   18    6     -0.43      0.00 
    1   18    6     -1.36      0.00 
    2   18    6      1.23      0.00 
    3   18    6     -0.96      0.00 
    4   18    6     -0.32      0.00 
    5   18    6      0.13      0.00 
   -4   19    6     -1.03      0.00 
   -3   19    6      0.76      0.00 
   -2   19    6     -0.05      0.00 
   -1   19    6     -1.26      0.00 
    0   19    6     -0.76      0.00 
    1   19    6      1.85      0.00 
    2   19    6     -0.60      0.00 
    3   19    6     -1.22      0.00 
  -13    0    7     -5.51      0.00 
  -11    0    7     -0.26      0.00 
   -9    0    7     -1.80      0.00 
   -7    0    7      1.42      0.00 
   -5    0    7    -26.56      0.00 
   -3    0    7     -3.25      0.00 
   -1    0    7     51.42      0.00 
    1    0    7     -5.61      0.00 
    3    0    7     -7.85      0.00 
    5    0    7     15.29      0.00 
    7    0    7      8.16      0.00 
    9    0    7      0.23      0.00 
   11    0    7     -1.91      0.00 
   13    0    7      1.62      0.00 
  -14    1    7     -1.86      0.00 
  -13    1    7     -0.52      0.00 
  -12    1    7      0.25      0.00 
  -11    1    7     -0.92      0.00 
  -10    1    7     -4.76      0.00 
   -9    1    7      2.27      0.00 
   -8    1    7     -4.25      0.00 
   -7    1    7     -7.47      0.00 
   -6    1    7    -12.28      0.00 
   -5    1    7      3.44      0.00 
   -4    1    7     13.10      0.00 
   -3    1    7    -18.82      0.00 
   -2    1    7    -20.14      0.00 
   -1    1    7      7.73      0.00 
    0    1    7     32.48      0.00 
    1    1    7     -3.74      0.00 
    2    1    7     -1.30      0.00 
    3    1    7     -6.57      0.00 
    4    1    7     19.04      0.00 
    5    1    7      7.01      0.00 
    6    1    7     -4.46      0.00 
    7    1    7     -0.99      0.00 
    8    1    7      1.43      0.00 
    9    1    7      0.37      0.00 
   10    1    7      0.87      0.00 
   11    1    7     -1.11      0.00 
   12    1    7      4.49      0.00 
   13    1    7      1.76      0.00 
  -14    2    7      1.40      0.00 
  -13    2    7     -2.94      0.00 
  -12    2    7     -1.93      0.00 
  -11    2    7     -2.67      0.00 
  -10    2    7     -3.11      0.00 
   -9    2    7      3.29      0.00 
   -8    2    7     -1.32      0.00 
   -7    2    7     -5.08      0.00 
   -6    2    7     -1.85      0.00 
   -5    2    7    -20.35      0.00 
   -4    2    7     -7.36      0.00 
   -3    2    7      6.62      0.00 
   -2    2    7    -40.16      0.00 
   -1    2    7     18.20      0.00 
    0    2    7     32.62      0.00 
    1    2    7     14.02      0.00 
    2    2    7    -13.80      0.00 
    3    2    7    -14.12      0.00 
    4    2    7     -1.29      0.00 
    5    2    7     10.82      0.00 
    6    2    7     -1.85      0.00 
    7    2    7      7.16      0.00 
    8    2    7      6.26      0.00 
    9    2    7      0.80      0.00 
   10    2    7     -0.43      0.00 
   11    2    7     -2.31      0.00 
   12    2    7     -0.18      0.00 
   13    2    7      1.23      0.00 
  -14    3    7     -0.70      0.00 
  -13    3    7     -0.56      0.00 
  -12    3    7      0.87      0.00 
  -11    3    7     -1.40      0.00 
  -10    3    7     -6.39      0.00 
   -9    3    7      1.19      0.00 
   -8    3    7      5.09      0.00 
   -7    3    7     -6.27      0.00 
   -6    3    7    -19.47      0.00 
   -5    3    7    -14.26      0.00 
   -4    3    7     28.45      0.00 
   -3    3    7    -13.90      0.00 
   -2    3    7    -45.81      0.00 
   -1    3    7     -2.41      0.00 
    0    3    7     36.20      0.00 
    1    3    7    -10.74      0.00 
    2    3    7      0.97      0.00 
    3    3    7     -2.05      0.00 
    4    3    7      3.01      0.00 
    5    3    7      7.58      0.00 
    6    3    7     -1.58      0.00 
    7    3    7     -0.61      0.00 
    8    3    7      1.50      0.00 
    9    3    7     -0.05      0.00 
   10    3    7      0.54      0.00 
   11    3    7     -0.84      0.00 
   12    3    7      1.41      0.00 
   13    3    7      2.55      0.00 
  -14    4    7      1.36      0.00 
  -13    4    7      0.19      0.00 
  -12    4    7     -0.33      0.00 
  -11    4    7     -1.34      0.00 
  -10    4    7     -9.06      0.00 
   -9    4    7      4.02      0.00 
   -8    4    7      6.67      0.00 
   -7    4    7     -6.17      0.00 
   -6    4    7     -7.69      0.00 
   -5    4    7     -7.04      0.00 
   -4    4    7    -17.45      0.00 
   -3    4    7      1.93      0.00 
   -2    4    7    -27.29      0.00 
   -1    4    7     -3.50      0.00 
    0    4    7      7.45      0.00 
    1    4    7     10.86      0.00 
    2    4    7      5.30      0.00 
    3    4    7     -7.34      0.00 
    4    4    7     -7.57      0.00 
    5    4    7      0.09      0.00 
    6    4    7     -3.88      0.00 
    7    4    7      4.43      0.00 
    8    4    7      8.12      0.00 
    9    4    7      0.40      0.00 
   10    4    7      0.98      0.00 
   11    4    7     -1.27      0.00 
   12    4    7     -0.37      0.00 
   13    4    7     -0.05      0.00 
  -14    5    7      0.15      0.00 
  -13    5    7     -0.27      0.00 
  -12    5    7      1.69      0.00 
  -11    5    7      0.76      0.00 
  -10    5    7     -4.13      0.00 
   -9    5    7     -1.31      0.00 
   -8    5    7      4.59      0.00 
   -7    5    7     -1.62      0.00 
   -6    5    7      0.56      0.00 
   -5    5    7    -21.84      0.00 
   -4    5    7      0.53      0.00 
   -3    5    7      5.81      0.00 
   -2    5    7    -26.54      0.00 
   -1    5    7    -21.20      0.00 
    0    5    7     20.81      0.00 
    1    5    7     -7.95      0.00 
    2    5    7     -8.45      0.00 
    3    5    7      5.97      0.00 
    4    5    7      2.04      0.00 
    5    5    7      1.62      0.00 
    6    5    7     -5.15      0.00 
    7    5    7      0.55      0.00 
    8    5    7      2.60      0.00 
    9    5    7     -0.84      0.00 
   10    5    7     -1.81      0.00 
   11    5    7      0.67      0.00 
   12    5    7      0.61      0.00 
  -14    6    7      1.25      0.00 
  -13    6    7      1.60      0.00 
  -12    6    7     -1.46      0.00 
  -11    6    7      2.98      0.00 
  -10    6    7     -3.48      0.00 
   -9    6    7     -0.12      0.00 
   -8    6    7      4.33      0.00 
   -7    6    7      0.31      0.00 
   -6    6    7     -1.84      0.00 
   -5    6    7      2.26      0.00 
   -4    6    7    -13.41      0.00 
   -3    6    7    -11.88      0.00 
   -2    6    7    -19.68      0.00 
   -1    6    7      7.97      0.00 
    0    6    7      4.01      0.00 
    1    6    7    -21.31      0.00 
    2    6    7      4.09      0.00 
    3    6    7     12.82      0.00 
    4    6    7     -4.56      0.00 
    5    6    7    -10.35      0.00 
    6    6    7     -4.16      0.00 
    7    6    7      0.46      0.00 
    8    6    7      5.69      0.00 
    9    6    7     -0.19      0.00 
   10    6    7      1.83      0.00 
   11    6    7      0.06      0.00 
   12    6    7     -0.35      0.00 
  -13    7    7      0.18      0.00 
  -12    7    7      0.49      0.00 
  -11    7    7      2.46      0.00 
  -10    7    7     -0.44      0.00 
   -9    7    7      1.00      0.00 
   -8    7    7      6.07      0.00 
   -7    7    7     -6.94      0.00 
   -6    7    7      6.61      0.00 
   -5    7    7      5.23      0.00 
   -4    7    7    -11.47      0.00 
   -3    7    7    -11.28      0.00 
   -2    7    7     -5.34      0.00 
   -1    7    7     -4.58      0.00 
    0    7    7      1.12      0.00 
    1    7    7     -6.46      0.00 
    2    7    7     -9.09      0.00 
    3    7    7      1.83      0.00 
    4    7    7      1.29      0.00 
    5    7    7      4.12      0.00 
    6    7    7     -7.17      0.00 
    7    7    7     -1.62      0.00 
    8    7    7      3.12      0.00 
    9    7    7     -0.45      0.00 
   10    7    7     -2.97      0.00 
   11    7    7     -0.23      0.00 
   12    7    7      0.21      0.00 
  -13    8    7      2.42      0.00 
  -12    8    7     -2.29      0.00 
  -11    8    7      0.89      0.00 
  -10    8    7      3.32      0.00 
   -9    8    7      2.93      0.00 
   -8    8    7      0.67      0.00 
   -7    8    7     -1.82      0.00 
   -6    8    7      7.23      0.00 
   -5    8    7      8.48      0.00 
   -4    8    7     -8.68      0.00 
   -3    8    7     -7.22      0.00 
   -2    8    7    -12.03      0.00 
   -1    8    7     -2.17      0.00 
    0    8    7     13.33      0.00 
    1    8    7    -16.76      0.00 
    2    8    7    -10.47      0.00 
    3    8    7     11.83      0.00 
    4    8    7      5.28      0.00 
    5    8    7    -11.07      0.00 
    6    8    7     -4.57      0.00 
    7    8    7     -1.54      0.00 
    8    8    7      1.01      0.00 
    9    8    7     -0.96      0.00 
   10    8    7      2.09      0.00 
   11    8    7      1.15      0.00 
   12    8    7     -0.79      0.00 
  -13    9    7      0.67      0.00 
  -12    9    7     -1.01      0.00 
  -11    9    7      2.06      0.00 
  -10    9    7      1.20      0.00 
   -9    9    7     -0.18      0.00 
   -8    9    7      8.27      0.00 
   -7    9    7      0.54      0.00 
   -6    9    7     -1.88      0.00 
   -5    9    7      8.75      0.00 
   -4    9    7      5.21      0.00 
   -3    9    7     -9.21      0.00 
   -2    9    7    -13.28      0.00 
   -1    9    7      6.75      0.00 
    0    9    7      3.99      0.00 
    1    9    7     -8.90      0.00 
    2    9    7     -6.03      0.00 
    3    9    7      2.51      0.00 
    4    9    7     -3.13      0.00 
    5    9    7      2.95      0.00 
    6    9    7     -2.14      0.00 
    7    9    7     -2.10      0.00 
    8    9    7      1.38      0.00 
    9    9    7     -0.98      0.00 
   10    9    7     -1.66      0.00 
   11    9    7     -0.14      0.00 
  -12   10    7     -0.92      0.00 
  -11   10    7     -0.42      0.00 
  -10   10    7      3.16      0.00 
   -9   10    7      1.39      0.00 
   -8   10    7      3.10      0.00 
   -7   10    7     -0.37      0.00 
   -6   10    7      6.38      0.00 
   -5   10    7     10.25      0.00 
   -4   10    7     -5.63      0.00 
   -3   10    7     -4.42      0.00 
   -2   10    7      6.62      0.00 
   -1   10    7     -5.39      0.00 
    0   10    7     -0.54      0.00 
    1   10    7     -2.75      0.00 
    2   10    7     -4.05      0.00 
    3   10    7      1.93      0.00 
    4   10    7      3.69      0.00 
    5   10    7     -3.40      0.00 
    6   10    7     -1.74      0.00 
    7   10    7     -1.98      0.00 
    8   10    7     -1.69      0.00 
    9   10    7     -0.92      0.00 
   10   10    7      0.52      0.00 
   11   10    7      0.77      0.00 
  -12   11    7     -0.78      0.00 
  -11   11    7      0.88      0.00 
  -10   11    7      1.54      0.00 
   -9   11    7     -0.78      0.00 
   -8   11    7      2.68      0.00 
   -7   11    7      6.19      0.00 
   -6   11    7      3.05      0.00 
   -5   11    7      1.35      0.00 
   -4   11    7      1.85      0.00 
   -3   11    7      6.43      0.00 
   -2   11    7     -6.36      0.00 
   -1   11    7     -1.30      0.00 
    0   11    7      7.15      0.00 
    1   11    7     -2.93      0.00 
    2   11    7     -5.81      0.00 
    3   11    7      3.40      0.00 
    4   11    7     -0.93      0.00 
    5   11    7     -1.45      0.00 
    6   11    7     -0.60      0.00 
    7   11    7      0.57      0.00 
    8   11    7      2.20      0.00 
    9   11    7     -1.75      0.00 
   10   11    7     -1.81      0.00 
  -11   12    7     -0.66      0.00 
  -10   12    7      3.40      0.00 
   -9   12    7     -2.05      0.00 
   -8   12    7      0.63      0.00 
   -7   12    7      4.61      0.00 
   -6   12    7      5.11      0.00 
   -5   12    7      4.88      0.00 
   -4   12    7     -0.45      0.00 
   -3   12    7     -3.80      0.00 
   -2   12    7      8.19      0.00 
   -1   12    7      4.90      0.00 
    0   12    7     -3.71      0.00 
    1   12    7     -4.25      0.00 
    2   12    7      1.25      0.00 
    3   12    7      2.69      0.00 
    4   12    7     -1.14      0.00 
    5   12    7     -0.83      0.00 
    6   12    7      2.08      0.00 
    7   12    7     -0.34      0.00 
    8   12    7     -1.96      0.00 
    9   12    7     -0.39      0.00 
   10   12    7      0.23      0.00 
  -11   13    7      0.16      0.00 
  -10   13    7      0.14      0.00 
   -9   13    7      0.39      0.00 
   -8   13    7      0.52      0.00 
   -7   13    7      2.05      0.00 
   -6   13    7      3.41      0.00 
   -5   13    7      5.12      0.00 
   -4   13    7     -1.52      0.00 
   -3   13    7      2.16      0.00 
   -2   13    7      3.52      0.00 
   -1   13    7     -0.46      0.00 
    0   13    7      2.44      0.00 
    1   13    7      1.27      0.00 
    2   13    7     -2.09      0.00 
    3   13    7      1.46      0.00 
    4   13    7      1.40      0.00 
    5   13    7     -1.67      0.00 
    6   13    7     -1.67      0.00 
    7   13    7      0.99      0.00 
    8   13    7      2.71      0.00 
    9   13    7     -0.29      0.00 
  -10   14    7      1.61      0.00 
   -9   14    7     -0.80      0.00 
   -8   14    7     -1.84      0.00 
   -7   14    7      3.00      0.00 
   -6   14    7      3.63      0.00 
   -5   14    7      0.92      0.00 
   -4   14    7      1.20      0.00 
   -3   14    7      1.23      0.00 
   -2   14    7      2.59      0.00 
   -1   14    7      3.12      0.00 
    0   14    7      1.98      0.00 
    1   14    7     -0.42      0.00 
    2   14    7     -2.04      0.00 
    3   14    7      2.17      0.00 
    4   14    7      0.26      0.00 
    5   14    7     -0.77      0.00 
    6   14    7      1.69      0.00 
    7   14    7      0.41      0.00 
    8   14    7     -0.62      0.00 
    9   14    7      0.20      0.00 
   -9   15    7      0.33      0.00 
   -8   15    7      1.28      0.00 
   -7   15    7      0.42      0.00 
   -6   15    7     -2.11      0.00 
   -5   15    7      2.56      0.00 
   -4   15    7      4.41      0.00 
   -3   15    7     -0.74      0.00 
   -2   15    7      0.00      0.00 
   -1   15    7      2.32      0.00 
    0   15    7      2.65      0.00 
    1   15    7     -0.35      0.00 
    2   15    7     -0.45      0.00 
    3   15    7      1.69      0.00 
    4   15    7      1.52      0.00 
    5   15    7     -0.94      0.00 
    6   15    7     -1.16      0.00 
    7   15    7      0.44      0.00 
    8   15    7      1.32      0.00 
   -8   16    7     -0.30      0.00 
   -7   16    7      1.08      0.00 
   -6   16    7     -0.32      0.00 
   -5   16    7     -0.93      0.00 
   -4   16    7      0.68      0.00 
   -3   16    7      2.27      0.00 
   -2   16    7      2.03      0.00 
   -1   16    7      0.12      0.00 
    0   16    7     -0.08      0.00 
    1   16    7      3.26      0.00 
    2   16    7     -0.75      0.00 
    3   16    7     -0.38      0.00 
    4   16    7      1.00      0.00 
    5   16    7      0.41      0.00 
    6   16    7      0.61      0.00 
    7   16    7      0.03      0.00 
   -7   17    7      0.80      0.00 
   -6   17    7     -1.92      0.00 
   -5   17    7     -2.00      0.00 
   -4   17    7      3.06      0.00 
   -3   17    7      1.28      0.00 
   -2   17    7     -1.51      0.00 
   -1   17    7     -0.15      0.00 
    0   17    7      3.36      0.00 
    1   17    7      0.01      0.00 
    2   17    7     -1.73      0.00 
    3   17    7      1.28      0.00 
    4   17    7      1.54      0.00 
    5   17    7     -0.19      0.00 
    6   17    7     -0.46      0.00 
   -6   18    7     -0.71      0.00 
   -5   18    7     -1.48      0.00 
   -4   18    7      0.12      0.00 
   -3   18    7      0.52      0.00 
   -2   18    7      0.10      0.00 
   -1   18    7      1.17      0.00 
    0   18    7     -0.83      0.00 
    1   18    7      0.59      0.00 
    2   18    7      0.32      0.00 
    3   18    7      0.02      0.00 
    4   18    7      0.66      0.00 
   -3   19    7     -0.09      0.00 
   -2   19    7     -0.63      0.00 
   -1   19    7     -0.58      0.00 
    0   19    7      0.87      0.00 
    1   19    7      0.67      0.00 
    2   19    7     -1.22      0.00 
  -14    0    8     -1.92      0.00 
  -12    0    8      3.56      0.00 
  -10    0    8      1.91      0.00 
   -8    0    8      6.26      0.00 
   -6    0    8     -5.98      0.00 
   -4    0    8     24.11      0.00 
   -2    0    8     34.88      0.00 
    0    0    8    -18.91      0.00 
    2    0    8     -1.56      0.00 
    4    0    8      6.71      0.00 
    6    0    8      2.58      0.00 
    8    0    8     -4.32      0.00 
   10    0    8     -3.11      0.00 
   12    0    8     -0.43      0.00 
  -14    1    8     -1.09      0.00 
  -13    1    8      2.89      0.00 
  -12    1    8      0.20      0.00 
  -11    1    8     -1.15      0.00 
  -10    1    8      0.42      0.00 
   -9    1    8      0.50      0.00 
   -8    1    8     -4.14      0.00 
   -7    1    8      1.62      0.00 
   -6    1    8      1.51      0.00 
   -5    1    8     27.03      0.00 
   -4    1    8     -7.77      0.00 
   -3    1    8     -3.68      0.00 
   -2    1    8     21.07      0.00 
   -1    1    8     15.96      0.00 
    0    1    8    -11.95      0.00 
    1    1    8     -0.66      0.00 
    2    1    8      4.50      0.00 
    3    1    8     12.88      0.00 
    4    1    8      8.04      0.00 
    5    1    8    -12.33      0.00 
    6    1    8     -1.37      0.00 
    7    1    8     -2.04      0.00 
    8    1    8      0.02      0.00 
    9    1    8      0.41      0.00 
   10    1    8      0.01      0.00 
   11    1    8      2.58      0.00 
   12    1    8      1.94      0.00 
  -14    2    8     -1.22      0.00 
  -13    2    8     -2.17      0.00 
  -12    2    8      1.05      0.00 
  -11    2    8     -1.36      0.00 
  -10    2    8      5.15      0.00 
   -9    2    8     -1.82      0.00 
   -8    2    8     -2.98      0.00 
   -7    2    8      0.35      0.00 
   -6    2    8      2.67      0.00 
   -5    2    8     -5.58      0.00 
   -4    2    8     13.40      0.00 
   -3    2    8     -4.07      0.00 
   -2    2    8     24.60      0.00 
   -1    2    8     29.61      0.00 
    0    2    8     -3.76      0.00 
    1    2    8    -10.54      0.00 
    2    2    8    -12.34      0.00 
    3    2    8      9.15      0.00 
    4    2    8      9.80      0.00 
    5    2    8     -1.29      0.00 
    6    2    8      2.19      0.00 
    7    2    8      6.64      0.00 
    8    2    8     -3.04      0.00 
    9    2    8     -0.66      0.00 
   10    2    8     -3.28      0.00 
   11    2    8      0.92      0.00 
   12    2    8      0.38      0.00 
  -14    3    8     -1.56      0.00 
  -13    3    8      0.91      0.00 
  -12    3    8     -0.92      0.00 
  -11    3    8     -1.96      0.00 
  -10    3    8      1.31      0.00 
   -9    3    8      2.67      0.00 
   -8    3    8     -7.52      0.00 
   -7    3    8     -5.55      0.00 
   -6    3    8     -8.14      0.00 
   -5    3    8     27.20      0.00 
   -4    3    8      6.43      0.00 
   -3    3    8    -30.97      0.00 
   -2    3    8     17.42      0.00 
   -1    3    8     41.39      0.00 
    0    3    8     -8.31      0.00 
    1    3    8    -15.12      0.00 
    2    3    8      8.92      0.00 
    3    3    8      6.44      0.00 
    4    3    8     12.58      0.00 
    5    3    8     -4.51      0.00 
    6    3    8     -0.55      0.00 
    7    3    8     -0.38      0.00 
    8    3    8     -0.49      0.00 
    9    3    8     -0.47      0.00 
   10    3    8      0.59      0.00 
   11    3    8      1.30      0.00 
   12    3    8      3.25      0.00 
  -14    4    8     -0.06      0.00 
  -13    4    8     -2.19      0.00 
  -12    4    8     -1.28      0.00 
  -11    4    8     -5.52      0.00 
  -10    4    8      3.73      0.00 
   -9    4    8      5.17      0.00 
   -8    4    8     -7.71      0.00 
   -7    4    8    -11.37      0.00 
   -6    4    8      2.16      0.00 
   -5    4    8      0.80      0.00 
   -4    4    8     -1.43      0.00 
   -3    4    8     -7.24      0.00 
   -2    4    8     15.17      0.00 
   -1    4    8     25.30      0.00 
    0    4    8     -3.07      0.00 
    1    4    8      7.70      0.00 
    2    4    8     -7.15      0.00 
    3    4    8     -2.59      0.00 
    4    4    8      4.07      0.00 
    5    4    8      2.28      0.00 
    6    4    8      3.59      0.00 
    7    4    8      8.36      0.00 
    8    4    8     -2.00      0.00 
    9    4    8      0.53      0.00 
   10    4    8     -1.27      0.00 
   11    4    8     -0.24      0.00 
   12    4    8      0.19      0.00 
  -14    5    8     -1.05      0.00 
  -13    5    8      0.07      0.00 
  -12    5    8     -0.59      0.00 
  -11    5    8     -4.57      0.00 
  -10    5    8     -0.24      0.00 
   -9    5    8      3.43      0.00 
   -8    5    8     -7.06      0.00 
   -7    5    8     -3.65      0.00 
   -6    5    8    -11.98      0.00 
   -5    5    8     -3.69      0.00 
   -4    5    8     17.22      0.00 
   -3    5    8    -13.18      0.00 
   -2    5    8     -6.80      0.00 
   -1    5    8     22.54      0.00 
    0    5    8      9.28      0.00 
    1    5    8    -11.95      0.00 
    2    5    8      5.29      0.00 
    3    5    8      2.36      0.00 
    4    5    8      8.27      0.00 
    5    5    8     -2.06      0.00 
    6    5    8      1.63      0.00 
    7    5    8      3.16      0.00 
    8    5    8     -1.15      0.00 
    9    5    8     -2.25      0.00 
   10    5    8      1.19      0.00 
   11    5    8      1.37      0.00 
   12    5    8      1.71      0.00 
  -13    6    8     -1.81      0.00 
  -12    6    8     -0.86      0.00 
  -11    6    8     -2.88      0.00 
  -10    6    8     -2.10      0.00 
   -9    6    8      2.10      0.00 
   -8    6    8     -3.51      0.00 
   -7    6    8     -5.32      0.00 
   -6    6    8     -7.69      0.00 
   -5    6    8     -6.36      0.00 
   -4    6    8     -4.94      0.00 
   -3    6    8     -7.37      0.00 
   -2    6    8      7.37      0.00 
   -1    6    8     20.84      0.00 
    0    6    8    -17.79      0.00 
    1    6    8      4.52      0.00 
    2    6    8     15.16      0.00 
    3    6    8     -2.95      0.00 
    4    6    8     -9.99      0.00 
    5    6    8      1.01      0.00 
    6    6    8      5.93      0.00 
    7    6    8      6.91      0.00 
    8    6    8     -1.00      0.00 
    9    6    8      1.07      0.00 
   10    6    8      1.31      0.00 
   11    6    8     -0.66      0.00 
   12    6    8      0.09      0.00 
  -13    7    8     -1.16      0.00 
  -12    7    8      1.82      0.00 
  -11    7    8     -2.74      0.00 
  -10    7    8     -2.47      0.00 
   -9    7    8      2.95      0.00 
   -8    7    8     -6.24      0.00 
   -7    7    8     -4.61      0.00 
   -6    7    8      0.87      0.00 
   -5    7    8    -15.74      0.00 
   -4    7    8     -6.94      0.00 
   -3    7    8     -0.98      0.00 
   -2    7    8      6.68      0.00 
   -1    7    8      0.59      0.00 
    0    7    8     -3.31      0.00 
    1    7    8     -1.29      0.00 
    2    7    8      6.10      0.00 
    3    7    8     -2.39      0.00 
    4    7    8      4.01      0.00 
    5    7    8     -0.59      0.00 
    6    7    8     -0.18      0.00 
    7    7    8      5.38      0.00 
    8    7    8     -0.31      0.00 
    9    7    8     -2.91      0.00 
   10    7    8     -0.14      0.00 
   11    7    8      1.15      0.00 
   12    7    8      1.23      0.00 
  -13    8    8     -0.81      0.00 
  -12    8    8     -1.25      0.00 
  -11    8    8      1.73      0.00 
  -10    8    8     -0.20      0.00 
   -9    8    8     -1.46      0.00 
   -8    8    8     -7.43      0.00 
   -7    8    8      3.52      0.00 
   -6    8    8      0.42      0.00 
   -5    8    8    -16.26      0.00 
   -4    8    8    -11.61      0.00 
   -3    8    8      1.17      0.00 
   -2    8    8     -1.70      0.00 
   -1    8    8     10.22      0.00 
    0    8    8     -9.98      0.00 
    1    8    8     -7.37      0.00 
    2    8    8     13.05      0.00 
    3    8    8      5.32      0.00 
    4    8    8    -10.45      0.00 
    5    8    8     -5.04      0.00 
    6    8    8      4.11      0.00 
    7    8    8      3.87      0.00 
    8    8    8      0.04      0.00 
    9    8    8      1.35      0.00 
   10    8    8      1.98      0.00 
   11    8    8     -0.84      0.00 
  -12    9    8      1.59      0.00 
  -11    9    8      0.92      0.00 
  -10    9    8     -2.02      0.00 
   -9    9    8      2.27      0.00 
   -8    9    8     -0.67      0.00 
   -7    9    8     -6.29      0.00 
   -6    9    8      0.74      0.00 
   -5    9    8     -5.21      0.00 
   -4    9    8     -8.98      0.00 
   -3    9    8    -13.40      0.00 
   -2    9    8      5.80      0.00 
   -1    9    8      9.02      0.00 
    0    9    8    -11.42      0.00 
    1    9    8     -6.29      0.00 
    2    9    8      7.75      0.00 
    3    9    8     -1.88      0.00 
    4    9    8     -1.87      0.00 
    5    9    8      1.06      0.00 
    6    9    8     -1.16      0.00 
    7    9    8      3.41      0.00 
    8    9    8     -0.16      0.00 
    9    9    8     -1.62      0.00 
   10    9    8      0.08      0.00 
   11    9    8     -0.35      0.00 
  -12   10    8     -0.65      0.00 
  -11   10    8      2.34      0.00 
  -10   10    8     -0.16      0.00 
   -9   10    8      1.53      0.00 
   -8   10    8     -3.76      0.00 
   -7   10    8     -0.30      0.00 
   -6   10    8      4.70      0.00 
   -5   10    8     -8.56      0.00 
   -4   10    8    -14.24      0.00 
   -3   10    8      3.03      0.00 
   -2   10    8      0.43      0.00 
   -1   10    8     -5.26      0.00 
    0   10    8     -4.47      0.00 
    1   10    8     -1.61      0.00 
    2   10    8      3.64      0.00 
    3   10    8      1.07      0.00 
    4   10    8     -3.18      0.00 
    5   10    8     -3.17      0.00 
    6   10    8     -0.32      0.00 
    7   10    8     -0.51      0.00 
    8   10    8     -0.01      0.00 
    9   10    8      1.37      0.00 
   10   10    8      0.98      0.00 
  -12   11    8      0.71      0.00 
  -11   11    8      1.34      0.00 
  -10   11    8     -0.51      0.00 
   -9   11    8      1.36      0.00 
   -8   11    8      2.40      0.00 
   -7   11    8     -1.09      0.00 
   -6   11    8     -1.86      0.00 
   -5   11    8     -5.63      0.00 
   -4   11    8      0.59      0.00 
   -3   11    8     -4.96      0.00 
   -2   11    8     -8.11      0.00 
   -1   11    8      5.41      0.00 
    0   11    8     -1.70      0.00 
    1   11    8     -7.37      0.00 
    2   11    8      2.32      0.00 
    3   11    8      0.54      0.00 
    4   11    8     -3.43      0.00 
    5   11    8     -0.46      0.00 
    6   11    8     -0.32      0.00 
    7   11    8      2.18      0.00 
    8   11    8     -0.68      0.00 
    9   11    8     -2.25      0.00 
   10   11    8      0.89      0.00 
  -11   12    8      2.50      0.00 
  -10   12    8     -0.69      0.00 
   -9   12    8     -0.30      0.00 
   -8   12    8      3.95      0.00 
   -7   12    8      1.32      0.00 
   -6   12    8     -0.76      0.00 
   -5   12    8     -3.39      0.00 
   -4   12    8     -4.70      0.00 
   -3   12    8      0.34      0.00 
   -2   12    8      2.34      0.00 
   -1   12    8     -5.00      0.00 
    0   12    8     -6.69      0.00 
    1   12    8     -0.15      0.00 
    2   12    8      3.85      0.00 
    3   12    8     -2.56      0.00 
    4   12    8     -2.45      0.00 
    5   12    8      1.43      0.00 
    6   12    8     -0.20      0.00 
    7   12    8     -2.59      0.00 
    8   12    8     -1.37      0.00 
    9   12    8      0.84      0.00 
  -10   13    8     -0.04      0.00 
   -9   13    8      1.64      0.00 
   -8   13    8      2.06      0.00 
   -7   13    8      0.84      0.00 
   -6   13    8      1.66      0.00 
   -5   13    8     -2.78      0.00 
   -4   13    8     -2.91      0.00 
   -3   13    8      2.80      0.00 
   -2   13    8     -2.76      0.00 
   -1   13    8     -2.33      0.00 
    0   13    8     -0.67      0.00 
    1   13    8     -1.62      0.00 
    2   13    8      0.70      0.00 
    3   13    8     -0.27      0.00 
    4   13    8     -2.27      0.00 
    5   13    8     -1.14      0.00 
    6   13    8      0.12      0.00 
    7   13    8      1.69      0.00 
    8   13    8     -0.28      0.00 
    9   13    8     -1.86      0.00 
  -10   14    8      0.73      0.00 
   -9   14    8     -1.38      0.00 
   -8   14    8      3.07      0.00 
   -7   14    8      3.51      0.00 
   -6   14    8      0.54      0.00 
   -5   14    8     -2.64      0.00 
   -4   14    8      0.54      0.00 
   -3   14    8      1.77      0.00 
   -2   14    8     -0.08      0.00 
   -1   14    8     -1.53      0.00 
    0   14    8     -1.75      0.00 
    1   14    8     -2.47      0.00 
    2   14    8      1.37      0.00 
    3   14    8      0.02      0.00 
    4   14    8     -2.18      0.00 
    5   14    8      1.15      0.00 
    6   14    8      0.63      0.00 
    7   14    8     -1.34      0.00 
    8   14    8     -0.80      0.00 
   -9   15    8      1.14      0.00 
   -8   15    8      1.24      0.00 
   -7   15    8     -0.30      0.00 
   -6   15    8      1.17      0.00 
   -5   15    8      3.90      0.00 
   -4   15    8     -1.28      0.00 
   -3   15    8     -1.49      0.00 
   -2   15    8      1.24      0.00 
   -1   15    8      1.31      0.00 
    0   15    8     -1.95      0.00 
    1   15    8     -2.30      0.00 
    2   15    8      2.32      0.00 
    3   15    8      0.53      0.00 
    4   15    8     -1.89      0.00 
    5   15    8     -1.00      0.00 
    6   15    8      0.24      0.00 
    7   15    8      0.95      0.00 
   -8   16    8      1.10      0.00 
   -7   16    8      0.23      0.00 
   -6   16    8      1.08      0.00 
   -5   16    8      1.13      0.00 
   -4   16    8      0.94      0.00 
   -3   16    8      1.77      0.00 
   -2   16    8      0.62      0.00 
   -1   16    8     -1.55      0.00 
    0   16    8      0.47      0.00 
    1   16    8      0.17      0.00 
    2   16    8     -0.90      0.00 
    3   16    8      0.59      0.00 
    4   16    8     -0.48      0.00 
    5   16    8      0.27      0.00 
    6   16    8     -0.02      0.00 
   -7   17    8     -0.45      0.00 
   -6   17    8     -0.79      0.00 
   -5   17    8      3.09      0.00 
   -4   17    8      2.06      0.00 
   -3   17    8     -1.07      0.00 
   -2   17    8     -0.39      0.00 
   -1   17    8      2.02      0.00 
    0   17    8      1.29      0.00 
    1   17    8     -3.07      0.00 
    2   17    8      0.93      0.00 
    3   17    8      1.54      0.00 
    4   17    8     -0.59      0.00 
    5   17    8     -0.62      0.00 
   -5   18    8      1.11      0.00 
   -4   18    8      1.17      0.00 
   -3   18    8      0.47      0.00 
   -2   18    8      1.02      0.00 
   -1   18    8      0.30      0.00 
    0   18    8     -0.80      0.00 
    1   18    8      0.54      0.00 
    2   18    8      0.20      0.00 
    3   18    8      0.39      0.00 
    4   18    8     -0.11      0.00 
   -2   19    8      0.53      0.00 
   -1   19    8      0.04      0.00 
    0   19    8      1.36      0.00 
    1   19    8     -0.70      0.00 
  -13    0    9      2.96      0.00 
  -11    0    9      1.53      0.00 
   -9    0    9      4.96      0.00 
   -7    0    9     -2.95      0.00 
   -5    0    9     11.65      0.00 
   -3    0    9      0.16      0.00 
   -1    0    9    -24.15      0.00 
    1    0    9     -5.93      0.00 
    3    0    9     -2.51      0.00 
    5    0    9      0.65      0.00 
    7    0    9     -5.55      0.00 
    9    0    9     -3.20      0.00 
   11    0    9     -0.71      0.00 
  -14    1    9      3.00      0.00 
  -13    1    9      1.39      0.00 
  -12    1    9     -1.60      0.00 
  -11    1    9      0.19      0.00 
  -10    1    9      1.40      0.00 
   -9    1    9      0.02      0.00 
   -8    1    9      4.58      0.00 
   -7    1    9      2.03      0.00 
   -6    1    9     16.55      0.00 
   -5    1    9      2.65      0.00 
   -4    1    9    -19.47      0.00 
   -3    1    9     14.68      0.00 
   -2    1    9     -3.13      0.00 
   -1    1    9    -16.96      0.00 
    0    1    9     -2.98      0.00 
    1    1    9     11.09      0.00 
    2    1    9      0.62      0.00 
    3    1    9      1.29      0.00 
    4    1    9    -16.96      0.00 
    5    1    9     -3.13      0.00 
    6    1    9     -1.40      0.00 
    7    1    9     -1.13      0.00 
    8    1    9      1.59      0.00 
    9    1    9     -0.15      0.00 
   10    1    9      1.09      0.00 
   11    1    9      0.76      0.00 
   12    1    9     -3.58      0.00 
  -14    2    9     -0.15      0.00 
  -13    2    9      1.91      0.00 
  -12    2    9      0.94      0.00 
  -11    2    9      3.19      0.00 
  -10    2    9      0.72      0.00 
   -9    2    9     -1.59      0.00 
   -8    2    9      5.34      0.00 
   -7    2    9      6.65      0.00 
   -6    2    9      2.34      0.00 
   -5    2    9     -0.61      0.00 
   -4    2    9      9.22      0.00 
   -3    2    9     11.82      0.00 
   -2    2    9      9.49      0.00 
   -1    2    9    -22.75      0.00 
    0    2    9     -4.72      0.00 
    1    2    9     -8.49      0.00 
    2    2    9      5.98      0.00 
    3    2    9      4.41      0.00 
    4    2    9     -7.17      0.00 
    5    2    9     -1.28      0.00 
    6    2    9      4.46      0.00 
    7    2    9     -4.15      0.00 
    8    2    9     -2.28      0.00 
    9    2    9     -2.71      0.00 
   10    2    9     -0.61      0.00 
   11    2    9      0.33      0.00 
   12    2    9     -1.57      0.00 
  -14    3    9      1.24      0.00 
  -13    3    9      1.89      0.00 
  -12    3    9     -0.40      0.00 
  -11    3    9      2.81      0.00 
  -10    3    9      0.89      0.00 
   -9    3    9     -2.98      0.00 
   -8    3    9      2.84      0.00 
   -7    3    9      4.80      0.00 
   -6    3    9     14.25      0.00 
   -5    3    9     17.32      0.00 
   -4    3    9    -23.95      0.00 
   -3    3    9     11.60      0.00 
   -2    3    9     25.73      0.00 
   -1    3    9    -14.02      0.00 
    0    3    9    -24.01      0.00 
    1    3    9     11.38      0.00 
    2    3    9     10.01      0.00 
    3    3    9      5.66      0.00 
    4    3    9    -10.11      0.00 
    5    3    9     -6.11      0.00 
    6    3    9     -0.10      0.00 
    7    3    9     -2.85      0.00 
    8    3    9      0.19      0.00 
    9    3    9     -0.28      0.00 
   10    3    9      1.48      0.00 
   11    3    9      1.69      0.00 
   12    3    9     -1.67      0.00 
  -14    4    9     -0.48      0.00 
  -13    4    9     -0.26      0.00 
  -12    4    9      0.06      0.00 
  -11    4    9      3.43      0.00 
  -10    4    9      5.69      0.00 
   -9    4    9     -5.65      0.00 
   -8    4    9     -2.60      0.00 
   -7    4    9      7.21      0.00 
   -6    4    9     16.62      0.00 
   -5    4    9     -2.15      0.00 
   -4    4    9     -2.85      0.00 
   -3    4    9     19.49      0.00 
   -2    4    9     23.46      0.00 
   -1    4    9    -21.40      0.00 
    0    4    9     -2.23      0.00 
    1    4    9      2.31      0.00 
    2    4    9     -3.60      0.00 
    3    4    9      4.05      0.00 
    4    4    9     -1.48      0.00 
    5    4    9      1.09      0.00 
    6    4    9      4.03      0.00 
    7    4    9     -3.28      0.00 
    8    4    9     -1.95      0.00 
    9    4    9      0.02      0.00 
   10    4    9     -2.17      0.00 
   11    4    9      0.31      0.00 
   12    4    9     -1.24      0.00 
  -13    5    9      1.35      0.00 
  -12    5    9     -2.18      0.00 
  -11    5    9      2.34      0.00 
  -10    5    9      4.18      0.00 
   -9    5    9     -4.45      0.00 
   -8    5    9     -2.42      0.00 
   -7    5    9      5.35      0.00 
   -6    5    9      2.41      0.00 
   -5    5    9     20.41      0.00 
   -4    5    9     -0.79      0.00 
   -3    5    9     -1.17      0.00 
   -2    5    9     16.37      0.00 
   -1    5    9      5.46      0.00 
    0    5    9    -11.45      0.00 
    1    5    9     -1.30      0.00 
    2    5    9      5.27      0.00 
    3    5    9      8.34      0.00 
    4    5    9     -0.51      0.00 
    5    5    9     -4.88      0.00 
    6    5    9      2.04      0.00 
    7    5    9     -3.60      0.00 
    8    5    9     -1.79      0.00 
    9    5    9      0.12      0.00 
   10    5    9      1.94      0.00 
   11    5    9      0.90      0.00 
   12    5    9     -0.41      0.00 
  -13    6    9     -1.34      0.00 
  -12    6    9     -0.54      0.00 
  -11    6    9      0.28      0.00 
  -10    6    9      3.39      0.00 
   -9    6    9     -3.39      0.00 
   -8    6    9     -0.25      0.00 
   -7    6    9     -2.37      0.00 
   -6    6    9      4.26      0.00 
   -5    6    9      9.67      0.00 
   -4    6    9      1.72      0.00 
   -3    6    9      7.23      0.00 
   -2    6    9     22.61      0.00 
   -1    6    9    -11.30      0.00 
    0    6    9     -6.05      0.00 
    1    6    9     16.88      0.00 
    2    6    9     -2.83      0.00 
    3    6    9     -6.48      0.00 
    4    6    9     -0.03      0.00 
    5    6    9      7.53      0.00 
    6    6    9      3.87      0.00 
    7    6    9     -3.00      0.00 
    8    6    9     -1.42      0.00 
    9    6    9      2.75      0.00 
   10    6    9     -1.95      0.00 
   11    6    9     -0.37      0.00 
  -13    7    9      1.22      0.00 
  -12    7    9     -1.37      0.00 
  -11    7    9     -2.70      0.00 
  -10    7    9      3.02      0.00 
   -9    7    9     -1.70      0.00 
   -8    7    9     -5.40      0.00 
   -7    7    9      2.93      0.00 
   -6    7    9     -3.46      0.00 
   -5    7    9      4.00      0.00 
   -4    7    9      8.70      0.00 
   -3    7    9     10.38      0.00 
   -2    7    9      6.39      0.00 
   -1    7    9     -6.78      0.00 
    0    7    9      3.63      0.00 
    1    7    9      6.64      0.00 
    2    7    9     -3.05      0.00 
    3    7    9      1.63      0.00 
    4    7    9      6.47      0.00 
    5    7    9     -1.28      0.00 
    6    7    9      3.43      0.00 
    7    7    9     -2.36      0.00 
    8    7    9     -3.07      0.00 
    9    7    9     -0.34      0.00 
   10    7    9      1.65      0.00 
   11    7    9      1.17      0.00 
  -13    8    9     -0.97      0.00 
  -12    8    9     -0.03      0.00 
  -11    8    9     -0.50      0.00 
  -10    8    9     -0.76      0.00 
   -9    8    9     -6.65      0.00 
   -8    8    9      2.11      0.00 
   -7    8    9      3.88      0.00 
   -6    8    9    -11.86      0.00 
   -5    8    9     -2.45      0.00 
   -4    8    9     14.01      0.00 
   -3    8    9      7.37      0.00 
   -2    8    9      3.87      0.00 
   -1    8    9     -2.52      0.00 
    0    8    9     -3.25      0.00 
    1    8    9     13.43      0.00 
    2    8    9      2.50      0.00 
    3    8    9     -6.51      0.00 
    4    8    9     -3.33      0.00 
    5    8    9      7.00      0.00 
    6    8    9      4.69      0.00 
    7    8    9     -1.27      0.00 
    8    8    9     -0.50      0.00 
    9    8    9      2.55      0.00 
   10    8    9     -0.88      0.00 
   11    8    9     -0.37      0.00 
  -12    9    9      1.07      0.00 
  -11    9    9     -3.09      0.00 
  -10    9    9     -0.26      0.00 
   -9    9    9     -0.85      0.00 
   -8    9    9     -4.15      0.00 
   -7    9    9     -1.50      0.00 
   -6    9    9     -4.17      0.00 
   -5    9    9     -1.31      0.00 
   -4    9    9      0.67      0.00 
   -3    9    9      5.21      0.00 
   -2    9    9     14.21      0.00 
   -1    9    9     -7.95      0.00 
    0    9    9     -5.62      0.00 
    1    9    9     10.92      0.00 
    2    9    9      1.30      0.00 
    3    9    9     -4.66      0.00 
    4    9    9      4.64      0.00 
    5    9    9      2.02      0.00 
    6    9    9      3.48      0.00 
    7    9    9     -0.36      0.00 
    8    9    9     -2.54      0.00 
    9    9    9      0.07      0.00 
   10    9    9      0.13      0.00 
  -12   10    9      0.43      0.00 
  -11   10    9     -1.00      0.00 
  -10   10    9     -0.84      0.00 
   -9   10    9     -3.53      0.00 
   -8   10    9     -3.64      0.00 
   -7   10    9      3.93      0.00 
   -6   10    9     -6.46      0.00 
   -5   10    9    -10.21      0.00 
   -4   10    9      4.36      0.00 
   -3   10    9     10.95      0.00 
   -2   10    9     -2.71      0.00 
   -1   10    9     -5.71      0.00 
    0   10    9      2.66      0.00 
    1   10    9      8.22      0.00 
    2   10    9     -0.78      0.00 
    3   10    9     -2.74      0.00 
    4   10    9     -0.50      0.00 
    5   10    9      2.05      0.00 
    6   10    9      1.55      0.00 
    7   10    9      0.08      0.00 
    8   10    9      1.28      0.00 
    9   10    9      1.50      0.00 
   10   10    9     -0.61      0.00 
  -11   11    9     -1.66      0.00 
  -10   11    9      0.02      0.00 
   -9   11    9     -1.03      0.00 
   -8   11    9     -3.16      0.00 
   -7   11    9     -2.51      0.00 
   -6   11    9     -5.38      0.00 
   -5   11    9     -2.08      0.00 
   -4   11    9      2.87      0.00 
   -3   11    9     -5.28      0.00 
   -2   11    9      4.26      0.00 
   -1   11    9      2.96      0.00 
    0   11    9     -5.08      0.00 
    1   11    9      2.44      0.00 
    2   11    9      2.33      0.00 
    3   11    9     -2.91      0.00 
    4   11    9      0.81      0.00 
    5   11    9      1.17      0.00 
    6   11    9      2.63      0.00 
    7   11    9      0.82      0.00 
    8   11    9     -2.01      0.00 
    9   11    9      0.32      0.00 
   10   11    9      0.67      0.00 
  -11   12    9     -0.34      0.00 
  -10   12    9     -2.19      0.00 
   -9   12    9      1.42      0.00 
   -8   12    9     -1.83      0.00 
   -7   12    9     -3.16      0.00 
   -6   12    9     -5.23      0.00 
   -5   12    9     -2.32      0.00 
   -4   12    9     -0.78      0.00 
   -3   12    9      1.49      0.00 
   -2   12    9     -1.02      0.00 
   -1   12    9     -5.20      0.00 
    0   12    9     -0.05      0.00 
    1   12    9      5.71      0.00 
    2   12    9     -1.78      0.00 
    3   12    9     -3.22      0.00 
    4   12    9      2.26      0.00 
    5   12    9      1.00      0.00 
    6   12    9     -1.84      0.00 
    7   12    9     -1.01      0.00 
    8   12    9      1.17      0.00 
    9   12    9      1.58      0.00 
  -10   13    9      0.35      0.00 
   -9   13    9      0.53      0.00 
   -8   13    9     -2.48      0.00 
   -7   13    9     -2.33      0.00 
   -6   13    9     -2.73      0.00 
   -5   13    9     -4.46      0.00 
   -4   13    9      1.28      0.00 
   -3   13    9     -1.30      0.00 
   -2   13    9     -3.44      0.00 
   -1   13    9     -0.23      0.00 
    0   13    9      0.08      0.00 
    1   13    9      1.66      0.00 
    2   13    9     -1.16      0.00 
    3   13    9     -2.28      0.00 
    4   13    9      0.43      0.00 
    5   13    9      0.31      0.00 
    6   13    9      1.07      0.00 
    7   13    9      0.22      0.00 
    8   13    9     -1.12      0.00 
   -9   14    9      0.97      0.00 
   -8   14    9      1.00      0.00 
   -7   14    9     -1.58      0.00 
   -6   14    9     -5.12      0.00 
   -5   14    9     -2.00      0.00 
   -4   14    9      2.07      0.00 
   -3   14    9     -2.10      0.00 
   -2   14    9     -3.56      0.00 
   -1   14    9     -1.41      0.00 
    0   14    9     -0.53      0.00 
    1   14    9      0.95      0.00 
    2   14    9     -0.26      0.00 
    3   14    9     -2.48      0.00 
    4   14    9      1.20      0.00 
    5   14    9      1.06      0.00 
    6   14    9     -1.70      0.00 
    7   14    9     -1.00      0.00 
    8   14    9      0.05      0.00 
   -9   15    9      0.43      0.00 
   -8   15    9     -0.79      0.00 
   -7   15    9     -1.19      0.00 
   -6   15    9      0.41      0.00 
   -5   15    9     -1.67      0.00 
   -4   15    9     -3.14      0.00 
   -3   15    9     -0.74      0.00 
   -2   15    9     -0.07      0.00 
   -1   15    9     -1.50      0.00 
    0   15    9     -3.06      0.00 
    1   15    9      2.58      0.00 
    2   15    9      0.61      0.00 
    3   15    9     -2.81      0.00 
    4   15    9     -0.34      0.00 
    5   15    9      0.40      0.00 
    6   15    9      0.50      0.00 
    7   15    9      0.01      0.00 
   -7   16    9     -0.13      0.00 
   -6   16    9      0.37      0.00 
   -5   16    9     -1.79      0.00 
   -4   16    9     -0.07      0.00 
   -3   16    9     -0.11      0.00 
   -2   16    9     -2.55      0.00 
   -1   16    9     -2.05      0.00 
    0   16    9      0.83      0.00 
    1   16    9      0.01      0.00 
    2   16    9     -0.45      0.00 
    3   16    9     -1.02      0.00 
    4   16    9      0.07      0.00 
    5   16    9      0.21      0.00 
    6   16    9     -0.82      0.00 
   -6   17    9      1.08      0.00 
   -5   17    9      1.02      0.00 
   -4   17    9     -1.83      0.00 
   -3   17    9     -1.30      0.00 
   -2   17    9     -0.17      0.00 
   -1   17    9      1.26      0.00 
    0   17    9     -2.71      0.00 
    1   17    9     -0.46      0.00 
    2   17    9      1.93      0.00 
    3   17    9     -1.09      0.00 
    4   17    9     -0.70      0.00 
   -4   18    9     -0.14      0.00 
   -3   18    9     -0.23      0.00 
   -2   18    9     -0.07      0.00 
   -1   18    9     -1.27      0.00 
    0   18    9     -0.62      0.00 
    1   18    9      0.68      0.00 
    2   18    9      0.01      0.00 
    3   18    9     -0.46      0.00 
  -14    0   10      0.08      0.00 
  -12    0   10     -0.62      0.00 
  -10    0   10     -0.53      0.00 
   -8    0   10     -8.14      0.00 
   -6    0   10     -3.82      0.00 
   -4    0   10     -8.41      0.00 
   -2    0   10    -12.11      0.00 
    0    0   10     -4.75      0.00 
    2    0   10      2.62      0.00 
    4    0   10      6.00      0.00 
    6    0   10     -3.03      0.00 
    8    0   10     -0.51      0.00 
   10    0   10      1.99      0.00 
   12    0   10      2.44      0.00 
  -14    1   10      0.87      0.00 
  -13    1   10     -3.49      0.00 
  -12    1   10     -0.50      0.00 
  -11    1   10     -0.19      0.00 
  -10    1   10      1.01      0.00 
   -9    1   10     -0.04      0.00 
   -8    1   10     -0.52      0.00 
   -7    1   10      0.89      0.00 
   -6    1   10      3.14      0.00 
   -5    1   10    -25.90      0.00 
   -4    1   10      0.23      0.00 
   -3    1   10      0.27      0.00 
   -2    1   10    -14.03      0.00 
   -1    1   10      1.90      0.00 
    0    1   10      9.85      0.00 
    1    1   10     -1.13      0.00 
    2    1   10     -5.53      0.00 
    3    1   10    -10.10      0.00 
    4    1   10     -2.13      0.00 
    5    1   10      4.35      0.00 
    6    1   10     -1.35      0.00 
    7    1   10      4.61      0.00 
    8    1   10     -0.16      0.00 
    9    1   10      1.82      0.00 
   10    1   10      0.30      0.00 
   11    1   10     -2.25      0.00 
   12    1   10     -0.78      0.00 
  -14    2   10      0.32      0.00 
  -13    2   10      0.39      0.00 
  -12    2   10     -0.03      0.00 
  -11    2   10      0.78      0.00 
  -10    2   10     -2.76      0.00 
   -9    2   10      4.03      0.00 
   -8    2   10     -0.27      0.00 
   -7    2   10     -0.19      0.00 
   -6    2   10    -11.70      0.00 
   -5    2   10     -0.16      0.00 
   -4    2   10      7.29      0.00 
   -3    2   10     -7.25      0.00 
   -2    2   10    -24.16      0.00 
   -1    2   10      0.85      0.00 
    0    2   10      3.17      0.00 
    1    2   10     -5.42      0.00 
    2    2   10      3.27      0.00 
    3    2   10     -9.09      0.00 
    4    2   10      2.00      0.00 
    5    2   10      4.65      0.00 
    6    2   10     -2.16      0.00 
    7    2   10     -2.79      0.00 
    8    2   10     -0.40      0.00 
    9    2   10     -1.59      0.00 
   10    2   10      1.65      0.00 
   11    2   10     -1.56      0.00 
   12    2   10      1.29      0.00 
  -13    3   10     -1.20      0.00 
  -12    3   10      0.69      0.00 
  -11    3   10     -0.78      0.00 
  -10    3   10     -1.88      0.00 
   -9    3   10      3.37      0.00 
   -8    3   10      5.33      0.00 
   -7    3   10     -0.84      0.00 
   -6    3   10      5.74      0.00 
   -5    3   10    -17.14      0.00 
   -4    3   10     -6.93      0.00 
   -3    3   10     11.19      0.00 
   -2    3   10    -17.04      0.00 
   -1    3   10    -15.69      0.00 
    0    3   10      7.15      0.00 
    1    3   10     12.10      0.00 
    2    3   10     -3.55      0.00 
    3    3   10    -11.88      0.00 
    4    3   10     -8.10      0.00 
    5    3   10      3.99      0.00 
    6    3   10     -2.48      0.00 
    7    3   10      1.78      0.00 
    8    3   10     -0.29      0.00 
    9    3   10      1.67      0.00 
   10    3   10      1.25      0.00 
   11    3   10     -1.86      0.00 
   12    3   10     -1.82      0.00 
  -13    4   10      0.93      0.00 
  -12    4   10      1.97      0.00 
  -11    4   10      2.52      0.00 
  -10    4   10     -4.37      0.00 
   -9    4   10      0.84      0.00 
   -8    4   10      5.75      0.00 
   -7    4   10     10.05      0.00 
   -6    4   10     -4.96      0.00 
   -5    4   10    -15.99      0.00 
   -4    4   10     12.68      0.00 
   -3    4   10     11.26      0.00 
   -2    4   10    -29.01      0.00 
   -1    4   10    -12.91      0.00 
    0    4   10     15.67      0.00 
    1    4   10     -6.17      0.00 
    2    4   10     -1.36      0.00 
    3    4   10     -6.75      0.00 
    4    4   10      0.25      0.00 
    5    4   10      3.23      0.00 
    6    4   10     -3.06      0.00 
    7    4   10     -2.68      0.00 
    8    4   10      1.38      0.00 
    9    4   10     -2.95      0.00 
   10    4   10     -0.06      0.00 
   11    4   10     -1.14      0.00 
  -13    5   10     -0.01      0.00 
  -12    5   10      1.16      0.00 
  -11    5   10      3.46      0.00 
  -10    5   10     -3.25      0.00 
   -9    5   10     -1.00      0.00 
   -8    5   10      9.33      0.00 
   -7    5   10      4.77      0.00 
   -6    5   10      5.11      0.00 
   -5    5   10     -1.68      0.00 
   -4    5   10     -7.75      0.00 
   -3    5   10      5.23      0.00 
   -2    5   10     -8.27      0.00 
   -1    5   10     -7.41      0.00 
    0    5   10     -3.87      0.00 
    1    5   10      4.35      0.00 
    2    5   10      4.46      0.00 
    3    5   10     -2.49      0.00 
    4    5   10    -10.14      0.00 
    5    5   10      0.34      0.00 
    6    5   10     -2.71      0.00 
    7    5   10     -1.06      0.00 
    8    5   10      0.38      0.00 
    9    5   10      1.31      0.00 
   10    5   10      0.98      0.00 
   11    5   10     -1.08      0.00 
  -13    6   10      0.14      0.00 
  -12    6   10      2.44      0.00 
  -11    6   10      3.14      0.00 
  -10    6   10     -2.61      0.00 
   -9    6   10      1.53      0.00 
   -8    6   10      4.96      0.00 
   -7    6   10      3.31      0.00 
   -6    6   10     11.52      0.00 
   -5    6   10     -2.92      0.00 
   -4    6   10     -1.82      0.00 
   -3    6   10     10.54      0.00 
   -2    6   10     -9.40      0.00 
   -1    6   10    -15.58      0.00 
    0    6   10     14.05      0.00 
    1    6   10     -1.51      0.00 
    2    6   10     -6.81      0.00 
    3    6   10     -3.59      0.00 
    4    6   10      3.14      0.00 
    5    6   10      2.49      0.00 
    6    6   10     -4.85      0.00 
    7    6   10     -2.21      0.00 
    8    6   10      3.30      0.00 
    9    6   10     -2.21      0.00 
   10    6   10     -1.88      0.00 
   11    6   10     -0.54      0.00 
  -13    7   10      0.84      0.00 
  -12    7   10     -1.47      0.00 
  -11    7   10      3.53      0.00 
  -10    7   10      1.38      0.00 
   -9    7   10     -1.81      0.00 
   -8    7   10      3.19      0.00 
   -7    7   10      5.89      0.00 
   -6    7   10      6.68      0.00 
   -5    7   10      6.58      0.00 
   -4    7   10      0.92      0.00 
   -3    7   10      4.50      0.00 
   -2    7   10    -12.16      0.00 
   -1    7   10     -0.67      0.00 
    0    7   10      7.00      0.00 
    1    7   10     -4.87      0.00 
    2    7   10     -1.55      0.00 
    3    7   10      6.46      0.00 
    4    7   10     -3.05      0.00 
    5    7   10     -2.34      0.00 
    6    7   10     -3.27      0.00 
    7    7   10     -3.14      0.00 
    8    7   10      0.72      0.00 
    9    7   10      0.95      0.00 
   10    7   10      1.10      0.00 
   11    7   10     -0.65      0.00 
  -12    8   10      0.59      0.00 
  -11    8   10      1.31      0.00 
  -10    8   10     -2.57      0.00 
   -9    8   10      1.56      0.00 
   -8    8   10      9.32      0.00 
   -7    8   10     -4.86      0.00 
   -6    8   10      2.88      0.00 
   -5    8   10     15.22      0.00 
   -4    8   10      7.09      0.00 
   -3    8   10     -5.16      0.00 
   -2    8   10     -4.94      0.00 
   -1    8   10     -0.09      0.00 
    0    8   10      9.98      0.00 
    1    8   10     -1.64      0.00 
    2    8   10     -6.14      0.00 
    3    8   10     -1.01      0.00 
    4    8   10      3.40      0.00 
    5    8   10      2.90      0.00 
    6    8   10     -4.03      0.00 
    7    8   10     -1.67      0.00 
    8    8   10      2.83      0.00 
    9    8   10     -0.70      0.00 
   10    8   10     -1.35      0.00 
  -12    9   10     -1.66      0.00 
  -11    9   10      0.30      0.00 
  -10    9   10      0.95      0.00 
   -9    9   10      0.51      0.00 
   -8    9   10      0.83      0.00 
   -7    9   10     -0.09      0.00 
   -6    9   10      5.38      0.00 
   -5    9   10     10.11      0.00 
   -4    9   10      1.12      0.00 
   -3    9   10      7.74      0.00 
   -2    9   10     -3.69      0.00 
   -1    9   10     -7.34      0.00 
    0    9   10      9.56      0.00 
    1    9   10      1.76      0.00 
    2    9   10     -5.77      0.00 
    3    9   10      4.16      0.00 
    4    9   10      3.22      0.00 
    5    9   10     -0.06      0.00 
    6    9   10     -2.15      0.00 
    7    9   10     -3.75      0.00 
    8    9   10      0.22      0.00 
    9    9   10      0.58      0.00 
   10    9   10      0.32      0.00 
  -12   10   10     -0.65      0.00 
  -11   10   10     -0.45      0.00 
  -10   10   10     -0.71      0.00 
   -9   10   10     -1.66      0.00 
   -8   10   10      5.74      0.00 
   -7   10   10     -0.74      0.00 
   -6   10   10     -2.73      0.00 
   -5   10   10      7.40      0.00 
   -4   10   10     12.91      0.00 
   -3   10   10      0.33      0.00 
   -2   10   10     -9.30      0.00 
   -1   10   10      3.40      0.00 
    0   10   10     11.52      0.00 
    1   10   10     -2.41      0.00 
    2   10   10     -4.85      0.00 
    3   10   10      2.61      0.00 
    4   10   10      2.45      0.00 
    5   10   10      0.98      0.00 
    6   10   10     -1.55      0.00 
    7   10   10     -0.08      0.00 
    8   10   10      2.07      0.00 
    9   10   10     -0.82      0.00 
   10   10   10     -0.20      0.00 
  -11   11   10     -0.10      0.00 
  -10   11   10     -0.11      0.00 
   -9   11   10     -1.90      0.00 
   -8   11   10      1.18      0.00 
   -7   11   10     -0.61      0.00 
   -6   11   10      0.42      0.00 
   -5   11   10      8.70      0.00 
   -4   11   10      1.64      0.00 
   -3   11   10      0.68      0.00 
   -2   11   10      4.62      0.00 
   -1   11   10     -1.51      0.00 
    0   11   10      2.19      0.00 
    1   11   10      2.17      0.00 
    2   11   10     -1.88      0.00 
    3   11   10      1.90      0.00 
    4   11   10      2.21      0.00 
    5   11   10      1.61      0.00 
    6   11   10      0.67      0.00 
    7   11   10     -2.14      0.00 
    8   11   10     -0.68      0.00 
    9   11   10      0.83      0.00 
  -10   12   10      0.35      0.00 
   -9   12   10     -0.54      0.00 
   -8   12   10     -1.11      0.00 
   -7   12   10     -1.81      0.00 
   -6   12   10      1.30      0.00 
   -5   12   10      4.57      0.00 
   -4   12   10      1.95      0.00 
   -3   12   10      2.67      0.00 
   -2   12   10     -1.75      0.00 
   -1   12   10     -0.26      0.00 
    0   12   10      6.70      0.00 
    1   12   10     -0.12      0.00 
    2   12   10     -3.43      0.00 
    3   12   10      3.39      0.00 
    4   12   10      2.12      0.00 
    5   12   10     -1.31      0.00 
    6   12   10     -0.67      0.00 
    7   12   10      0.88      0.00 
    8   12   10      2.15      0.00 
    9   12   10     -0.34      0.00 
  -10   13   10      0.69      0.00 
   -9   13   10     -2.59      0.00 
   -8   13   10     -1.63      0.00 
   -7   13   10     -0.04      0.00 
   -6   13   10     -0.14      0.00 
   -5   13   10      2.12      0.00 
   -4   13   10      2.37      0.00 
   -3   13   10     -0.52      0.00 
   -2   13   10      1.16      0.00 
   -1   13   10      1.92      0.00 
    0   13   10      2.89      0.00 
    1   13   10     -0.93      0.00 
    2   13   10     -2.05      0.00 
    3   13   10      2.36      0.00 
    4   13   10      1.20      0.00 
    5   13   10      0.47      0.00 
    6   13   10      0.72      0.00 
    7   13   10     -0.33      0.00 
    8   13   10     -0.15      0.00 
   -9   14   10      0.28      0.00 
   -8   14   10     -1.83      0.00 
   -7   14   10     -2.76      0.00 
   -6   14   10     -1.65      0.00 
   -5   14   10      4.44      0.00 
   -4   14   10      0.31      0.00 
   -3   14   10     -2.88      0.00 
   -2   14   10      0.79      0.00 
   -1   14   10      2.25      0.00 
    0   14   10      1.54      0.00 
    1   14   10     -0.90      0.00 
    2   14   10     -1.70      0.00 
    3   14   10      2.05      0.00 
    4   14   10      1.71      0.00 
    5   14   10     -1.69      0.00 
    6   14   10     -0.59      0.00 
    7   14   10      0.69      0.00 
   -8   15   10     -1.20      0.00 
   -7   15   10     -0.92      0.00 
   -6   15   10     -0.20      0.00 
   -5   15   10     -1.12      0.00 
   -4   15   10     -0.77      0.00 
   -3   15   10      0.71      0.00 
   -2   15   10      1.10      0.00 
   -1   15   10     -1.31      0.00 
    0   15   10      1.77      0.00 
    1   15   10      1.63      0.00 
    2   15   10     -2.98      0.00 
    3   15   10      0.58      0.00 
    4   15   10      1.02      0.00 
    5   15   10      0.19      0.00 
    6   15   10      0.25      0.00 
   -7   16   10      0.15      0.00 
   -6   16   10     -1.91      0.00 
   -5   16   10     -0.79      0.00 
   -4   16   10      0.69      0.00 
   -3   16   10     -1.52      0.00 
   -2   16   10     -1.62      0.00 
   -1   16   10      1.18      0.00 
    0   16   10      2.14      0.00 
    1   16   10     -1.19      0.00 
    2   16   10     -1.35      0.00 
    3   16   10      0.55      0.00 
    4   16   10      0.80      0.00 
    5   16   10     -0.79      0.00 
   -5   17   10     -1.41      0.00 
   -4   17   10     -1.28      0.00 
   -3   17   10     -0.45      0.00 
   -2   17   10      0.97      0.00 
   -1   17   10     -0.39      0.00 
    0   17   10     -1.35      0.00 
    1   17   10      1.97      0.00 
    2   17   10     -0.82      0.00 
    3   17   10     -0.71      0.00 
    4   17   10      0.21      0.00 
   -3   18   10     -0.75      0.00 
   -2   18   10     -0.35      0.00 
   -1   18   10     -1.15      0.00 
    0   18   10      0.96      0.00 
    1   18   10      0.45      0.00 
  -13    0   11     -0.05      0.00 
  -11    0   11     -1.99      0.00 
   -9    0   11     -5.83      0.00 
   -7    0   11     -1.68      0.00 
   -5    0   11      5.82      0.00 
   -3    0   11      0.07      0.00 
   -1    0   11      0.76      0.00 
    1    0   11     11.88      0.00 
    3    0   11      7.71      0.00 
    5    0   11     -3.25      0.00 
    7    0   11      0.40      0.00 
    9    0   11      2.75      0.00 
   11    0   11      1.91      0.00 
  -13    1   11     -0.83      0.00 
  -12    1   11      0.59      0.00 
  -11    1   11      0.24      0.00 
  -10    1   11     -0.86      0.00 
   -9    1   11     -2.83      0.00 
   -8    1   11     -1.39      0.00 
   -7    1   11      1.61      0.00 
   -6    1   11    -12.30      0.00 
   -5    1   11     -5.96      0.00 
   -4    1   11     13.77      0.00 
   -3    1   11     -3.92      0.00 
   -2    1   11      6.55      0.00 
   -1    1   11      5.67      0.00 
    0    1   11      3.61      0.00 
    1    1   11     -4.45      0.00 
    2    1   11     -2.41      0.00 
    3    1   11      1.64      0.00 
    4    1   11      6.60      0.00 
    5    1   11     -0.66      0.00 
    6    1   11      4.54      0.00 
    7    1   11      0.85      0.00 
    8    1   11      0.98      0.00 
    9    1   11      1.25      0.00 
   10    1   11     -2.14      0.00 
   11    1   11     -0.16      0.00 
  -13    2   11     -0.38      0.00 
  -12    2   11     -0.05      0.00 
  -11    2   11     -1.91      0.00 
  -10    2   11      0.27      0.00 
   -9    2   11     -2.67      0.00 
   -8    2   11     -4.12      0.00 
   -7    2   11     -6.41      0.00 
   -6    2   11     -6.65      0.00 
   -5    2   11     13.79      0.00 
   -4    2   11     -4.71      0.00 
   -3    2   11    -15.37      0.00 
   -2    2   11      6.64      0.00 
   -1    2   11     13.70      0.00 
    0    2   11    -10.47      0.00 
    1    2   11      3.38      0.00 
    2    2   11     -1.12      0.00 
    3    2   11      5.83      0.00 
    4    2   11      7.30      0.00 
    5    2   11     -2.45      0.00 
    6    2   11     -1.69      0.00 
    7    2   11      0.32      0.00 
    8    2   11     -0.35      0.00 
    9    2   11      1.74      0.00 
   10    2   11      0.34      0.00 
   11    2   11      1.26      0.00 
  -13    3   11     -1.47      0.00 
  -12    3   11     -0.40      0.00 
  -11    3   11     -2.17      0.00 
  -10    3   11      2.42      0.00 
   -9    3   11      0.30      0.00 
   -8    3   11     -6.10      0.00 
   -7    3   11     -4.79      0.00 
   -6    3   11     -5.05      0.00 
   -5    3   11     -9.58      0.00 
   -4    3   11      6.20      0.00 
   -3    3   11     -7.57      0.00 
   -2    3   11     -0.26      0.00 
   -1    3   11      6.11      0.00 
    0    3   11      8.27      0.00 
    1    3   11     -2.33      0.00 
    2    3   11     -9.01      0.00 
    3    3   11     -2.32      0.00 
    4    3   11      7.32      0.00 
    5    3   11      0.76      0.00 
    6    3   11      1.42      0.00 
    7    3   11      1.66      0.00 
    8    3   11      0.64      0.00 
    9    3   11      3.02      0.00 
   10    3   11     -1.97      0.00 
   11    3   11     -0.97      0.00 
  -13    4   11      0.51      0.00 
  -12    4   11     -0.58      0.00 
  -11    4   11     -3.41      0.00 
  -10    4   11     -0.06      0.00 
   -9    4   11      2.71      0.00 
   -8    4   11     -2.38      0.00 
   -7    4   11     -5.36      0.00 
   -6    4   11    -19.00      0.00 
   -5    4   11      7.01      0.00 
   -4    4   11     10.64      0.00 
   -3    4   11    -22.51      0.00 
   -2    4   11    -11.17      0.00 
   -1    4   11     23.08      0.00 
    0    4   11     -2.05      0.00 
    1    4   11     -8.52      0.00 
    2    4   11     -3.97      0.00 
    3    4   11      2.59      0.00 
    4    4   11      8.41      0.00 
    5    4   11     -2.81      0.00 
    6    4   11     -1.63      0.00 
    7    4   11      1.70      0.00 
    8    4   11     -1.31      0.00 
    9    4   11     -0.77      0.00 
   10    4   11      0.75      0.00 
   11    4   11      0.42      0.00 
  -13    5   11     -1.03      0.00 
  -12    5   11      0.83      0.00 
  -11    5   11     -3.21      0.00 
  -10    5   11     -1.17      0.00 
   -9    5   11      4.40      0.00 
   -8    5   11      1.30      0.00 
   -7    5   11     -8.31      0.00 
   -6    5   11     -7.48      0.00 
   -5    5   11     -6.56      0.00 
   -4    5   11      0.54      0.00 
   -3    5   11    -11.06      0.00 
   -2    5   11     -1.33      0.00 
   -1    5   11      4.53      0.00 
    0    5   11     -0.72      0.00 
    1    5   11      3.05      0.00 
    2    5   11     -3.32      0.00 
    3    5   11     -7.23      0.00 
    4    5   11      0.72      0.00 
    5    5   11      1.54      0.00 
    6    5   11     -0.29      0.00 
    7    5   11      2.20      0.00 
    8    5   11      0.09      0.00 
    9    5   11      2.45      0.00 
   10    5   11     -1.09      0.00 
   11    5   11     -0.47      0.00 
  -13    6   11      1.23      0.00 
  -12    6   11      1.23      0.00 
  -11    6   11     -3.61      0.00 
  -10    6   11     -0.76      0.00 
   -9    6   11      6.02      0.00 
   -8    6   11     -3.06      0.00 
   -7    6   11      0.94      0.00 
   -6    6   11     -7.58      0.00 
   -5    6   11    -10.11      0.00 
   -4    6   11      3.52      0.00 
   -3    6   11     -7.34      0.00 
   -2    6   11    -12.48      0.00 
   -1    6   11     10.18      0.00 
    0    6   11      2.44      0.00 
    1    6   11     -8.87      0.00 
    2    6   11     -3.72      0.00 
    3    6   11     -0.40      0.00 
    4    6   11      5.46      0.00 
    5    6   11     -3.46      0.00 
    6    6   11     -1.39      0.00 
    7    6   11      3.35      0.00 
    8    6   11     -1.14      0.00 
    9    6   11     -2.98      0.00 
   10    6   11      0.54      0.00 
   11    6   11      0.08      0.00 
  -12    7   11      1.36      0.00 
  -11    7   11      0.82      0.00 
  -10    7   11     -1.20      0.00 
   -9    7   11      0.21      0.00 
   -8    7   11      3.30      0.00 
   -7    7   11      2.58      0.00 
   -6    7   11     -4.32      0.00 
   -5    7   11     -9.05      0.00 
   -4    7   11     -0.07      0.00 
   -3    7   11     -9.62      0.00 
   -2    7   11     -6.04      0.00 
   -1    7   11      9.35      0.00 
    0    7   11     -5.24      0.00 
    1    7   11     -3.54      0.00 
    2    7   11      3.60      0.00 
    3    7   11     -2.64      0.00 
    4    7   11     -4.79      0.00 
    5    7   11     -1.57      0.00 
    6    7   11     -1.36      0.00 
    7    7   11      2.57      0.00 
    8    7   11      0.21      0.00 
    9    7   11      1.18      0.00 
   10    7   11     -0.32      0.00 
  -12    8   11      1.64      0.00 
  -11    8   11     -1.15      0.00 
  -10    8   11     -0.43      0.00 
   -9    8   11      7.66      0.00 
   -8    8   11     -1.88      0.00 
   -7    8   11     -2.42      0.00 
   -6    8   11      6.87      0.00 
   -5    8   11     -1.61      0.00 
   -4    8   11    -10.11      0.00 
   -3    8   11     -9.91      0.00 
   -2    8   11      2.34      0.00 
   -1    8   11      7.92      0.00 
    0    8   11     -5.11      0.00 
    1    8   11     -8.09      0.00 
    2    8   11      1.14      0.00 
    3    8   11     -0.57      0.00 
    4    8   11      0.71      0.00 
    5    8   11     -3.67      0.00 
    6    8   11     -1.07      0.00 
    7    8   11      3.68      0.00 
    8    8   11     -0.42      0.00 
    9    8   11     -2.36      0.00 
   10    8   11     -0.26      0.00 
  -12    9   11      0.22      0.00 
  -11    9   11      1.52      0.00 
  -10    9   11      1.06      0.00 
   -9    9   11      1.70      0.00 
   -8    9   11     -1.49      0.00 
   -7    9   11      4.49      0.00 
   -6    9   11      7.34      0.00 
   -5    9   11     -6.02      0.00 
   -4    9   11     -5.12      0.00 
   -3    9   11     -1.19      0.00 
   -2    9   11     -6.84      0.00 
   -1    9   11      4.82      0.00 
    0    9   11     -0.01      0.00 
    1    9   11     -6.05      0.00 
    2    9   11      1.96      0.00 
    3    9   11      1.73      0.00 
    4    9   11     -3.24      0.00 
    5    9   11     -3.21      0.00 
    6    9   11     -2.95      0.00 
    7    9   11      1.18      0.00 
    8    9   11      0.87      0.00 
    9    9   11      0.18      0.00 
   10    9   11      0.22      0.00 
  -11   10   11      0.43      0.00 
  -10   10   11      0.22      0.00 
   -9   10   11      4.35      0.00 
   -8   10   11      1.32      0.00 
   -7   10   11     -1.74      0.00 
   -6   10   11      5.63      0.00 
   -5   10   11      4.29      0.00 
   -4   10   11     -1.86      0.00 
   -3   10   11    -11.84      0.00 
   -2   10   11     -0.26      0.00 
   -1   10   11     11.99      0.00 
    0   10   11     -3.83      0.00 
    1   10   11     -8.94      0.00 
    2   10   11      3.43      0.00 
    3   10   11      1.49      0.00 
    4   10   11     -1.80      0.00 
    5   10   11     -3.00      0.00 
    6   10   11     -0.78      0.00 
    7   10   11      2.81      0.00 
    8   10   11     -0.27      0.00 
    9   10   11     -1.30      0.00 
  -11   11   11      1.21      0.00 
  -10   11   11     -0.79      0.00 
   -9   11   11      2.94      0.00 
   -8   11   11      1.21      0.00 
   -7   11   11      0.83      0.00 
   -6   11   11      6.42      0.00 
   -5   11   11      2.56      0.00 
   -4   11   11     -5.38      0.00 
   -3   11   11      0.09      0.00 
   -2   11   11      0.72      0.00 
   -1   11   11      1.05      0.00 
    0   11   11     -1.00      0.00 
    1   11   11     -2.60      0.00 
    2   11   11      1.85      0.00 
    3   11   11      1.27      0.00 
    4   11   11     -1.16      0.00 
    5   11   11     -0.67      0.00 
    6   11   11     -2.28      0.00 
    7   11   11     -0.80      0.00 
    8   11   11      0.40      0.00 
    9   11   11      0.31      0.00 
  -10   12   11      0.88      0.00 
   -9   12   11      0.93      0.00 
   -8   12   11      0.80      0.00 
   -7   12   11      1.33      0.00 
   -6   12   11      6.56      0.00 
   -5   12   11      0.35      0.00 
   -4   12   11     -0.38      0.00 
   -3   12   11     -0.75      0.00 
   -2   12   11     -1.84      0.00 
   -1   12   11      4.88      0.00 
    0   12   11      0.35      0.00 
    1   12   11     -4.28      0.00 
    2   12   11      3.06      0.00 
    3   12   11      1.72      0.00 
    4   12   11     -2.27      0.00 
    5   12   11     -1.21      0.00 
    6   12   11      0.38      0.00 
    7   12   11      1.57      0.00 
    8   12   11      0.15      0.00 
   -9   13   11      0.10      0.00 
   -8   13   11      2.13      0.00 
   -7   13   11      2.66      0.00 
   -6   13   11      2.49      0.00 
   -5   13   11      1.85      0.00 
   -4   13   11      0.68      0.00 
   -3   13   11      0.43      0.00 
   -2   13   11      0.95      0.00 
   -1   13   11      2.42      0.00 
    0   13   11     -0.79      0.00 
    1   13   11     -2.53      0.00 
    2   13   11      2.96      0.00 
    3   13   11      1.34      0.00 
    4   13   11     -0.96      0.00 
    5   13   11      0.46      0.00 
    6   13   11     -0.41      0.00 
    7   13   11     -0.23      0.00 
   -9   14   11     -0.57      0.00 
   -8   14   11      0.11      0.00 
   -7   14   11      0.45      0.00 
   -6   14   11      4.68      0.00 
   -5   14   11      2.70      0.00 
   -4   14   11     -2.42      0.00 
   -3   14   11      0.86      0.00 
   -2   14   11      2.94      0.00 
   -1   14   11      1.59      0.00 
    0   14   11     -1.94      0.00 
    1   14   11     -1.16      0.00 
    2   14   11      2.95      0.00 
    3   14   11      1.68      0.00 
    4   14   11     -1.98      0.00 
    5   14   11     -0.63      0.00 
    6   14   11      1.26      0.00 
   -8   15   11      0.37      0.00 
   -7   15   11      0.96      0.00 
   -6   15   11      1.94      0.00 
   -5   15   11      0.03      0.00 
   -4   15   11      0.88      0.00 
   -3   15   11      2.95      0.00 
   -2   15   11      0.42      0.00 
   -1   15   11     -0.24      0.00 
    0   15   11      1.71      0.00 
    1   15   11     -1.99      0.00 
    2   15   11      0.92      0.00 
    3   15   11      1.56      0.00 
    4   15   11     -0.52      0.00 
    5   15   11      0.55      0.00 
   -6   16   11     -0.15      0.00 
   -5   16   11      1.76      0.00 
   -4   16   11      0.34      0.00 
   -3   16   11     -0.16      0.00 
   -2   16   11      0.96      0.00 
   -1   16   11      2.85      0.00 
    0   16   11     -0.90      0.00 
    1   16   11     -2.03      0.00 
    2   16   11      1.43      0.00 
    3   16   11      1.18      0.00 
    4   16   11     -0.57      0.00 
   -5   17   11     -0.05      0.00 
   -4   17   11      0.40      0.00 
   -3   17   11      1.06      0.00 
   -2   17   11      1.32      0.00 
   -1   17   11     -1.03      0.00 
    0   17   11      0.80      0.00 
    1   17   11     -0.05      0.00 
    2   17   11     -0.67      0.00 
  -12    0   12     -0.76      0.00 
  -10    0   12      0.04      0.00 
   -8    0   12      4.48      0.00 
   -6    0   12     13.29      0.00 
   -4    0   12     -3.96      0.00 
   -2    0   12      1.90      0.00 
    0    0   12      9.93      0.00 
    2    0   12      0.48      0.00 
    4    0   12     -6.54      0.00 
    6    0   12     -0.90      0.00 
    8    0   12      0.76      0.00 
   10    0   12     -0.01      0.00 
  -13    1   12      1.70      0.00 
  -12    1   12      0.04      0.00 
  -11    1   12      1.06      0.00 
  -10    1   12     -2.04      0.00 
   -9    1   12      2.33      0.00 
   -8    1   12      2.48      0.00 
   -7    1   12     -0.06      0.00 
   -6    1   12     -3.57      0.00 
   -5    1   12     13.75      0.00 
   -4    1   12      4.32      0.00 
   -3    1   12      2.08      0.00 
   -2    1   12      1.22      0.00 
   -1    1   12      2.95      0.00 
    0    1   12      1.29      0.00 
    1    1   12     -4.45      0.00 
    2    1   12      2.65      0.00 
    3    1   12      2.59      0.00 
    4    1   12     -1.05      0.00 
    5    1   12      1.71      0.00 
    6    1   12      1.38      0.00 
    7    1   12     -1.78      0.00 
    8    1   12      1.49      0.00 
    9    1   12     -3.53      0.00 
   10    1   12     -0.54      0.00 
   11    1   12      0.69      0.00 
  -13    2   12      0.36      0.00 
  -12    2   12     -0.26      0.00 
  -11    2   12     -0.65      0.00 
  -10    2   12     -0.58      0.00 
   -9    2   12     -2.22      0.00 
   -8    2   12      2.79      0.00 
   -7    2   12     -2.97      0.00 
   -6    2   12     14.09      0.00 
   -5    2   12      6.30      0.00 
   -4    2   12    -12.28      0.00 
   -3    2   12      6.76      0.00 
   -2    2   12     13.78      0.00 
   -1    2   12     -7.76      0.00 
    0    2   12     -1.03      0.00 
    1    2   12      7.10      0.00 
    2    2   12      4.22      0.00 
    3    2   12      6.34      0.00 
    4    2   12     -5.90      0.00 
    5    2   12     -1.98      0.00 
    6    2   12     -0.31      0.00 
    7    2   12      0.30      0.00 
    8    2   12      0.47      0.00 
    9    2   12      0.87      0.00 
   10    2   12      0.38      0.00 
   11    2   12      1.30      0.00 
  -13    3   12      0.70      0.00 
  -12    3   12     -0.54      0.00 
  -11    3   12      2.05      0.00 
  -10    3   12     -0.73      0.00 
   -9    3   12     -3.70      0.00 
   -8    3   12     -2.44      0.00 
   -7    3   12      4.01      0.00 
   -6    3   12      1.43      0.00 
   -5    3   12      2.92      0.00 
   -4    3   12      2.33      0.00 
   -3    3   12      7.59      0.00 
   -2    3   12      6.30      0.00 
   -1    3   12     -1.56      0.00 
    0    3   12      4.18      0.00 
    1    3   12     -4.64      0.00 
    2    3   12      1.84      0.00 
    3    3   12      6.14      0.00 
    4    3   12      0.94      0.00 
    5    3   12     -0.34      0.00 
    6    3   12      2.32      0.00 
    7    3   12     -0.85      0.00 
    8    3   12      3.37      0.00 
    9    3   12     -1.99      0.00 
   10    3   12     -1.58      0.00 
   11    3   12      0.89      0.00 
  -13    4   12     -0.19      0.00 
  -12    4   12     -1.70      0.00 
  -11    4   12      0.44      0.00 
  -10    4   12      1.80      0.00 
   -9    4   12     -5.20      0.00 
   -8    4   12     -2.01      0.00 
   -7    4   12     -5.93      0.00 
   -6    4   12      5.57      0.00 
   -5    4   12     16.57      0.00 
   -4    4   12    -11.62      0.00 
   -3    4   12     -4.84      0.00 
   -2    4   12     20.26      0.00 
   -1    4   12      3.25      0.00 
    0    4   12    -11.92      0.00 
    1    4   12      1.36      0.00 
    2    4   12      6.18      0.00 
    3    4   12     11.14      0.00 
    4    4   12     -3.41      0.00 
    5    4   12     -3.08      0.00 
    6    4   12      1.72      0.00 
    7    4   12     -0.23      0.00 
    8    4   12     -1.00      0.00 
    9    4   12      1.29      0.00 
   10    4   12      0.80      0.00 
  -13    5   12     -0.46      0.00 
  -12    5   12     -1.26      0.00 
  -11    5   12     -0.34      0.00 
  -10    5   12      1.61      0.00 
   -9    5   12     -1.31      0.00 
   -8    5   12     -6.82      0.00 
   -7    5   12     -6.52      0.00 
   -6    5   12      4.34      0.00 
   -5    5   12      5.14      0.00 
   -4    5   12     -5.29      0.00 
   -3    5   12      3.25      0.00 
   -2    5   12     13.82      0.00 
   -1    5   12     -5.02      0.00 
    0    5   12      1.58      0.00 
    1    5   12      1.00      0.00 
    2    5   12     -1.59      0.00 
    3    5   12      2.83      0.00 
    4    5   12      2.77      0.00 
    5    5   12      0.23      0.00 
    6    5   12      2.61      0.00 
    7    5   12     -0.44      0.00 
    8    5   12      2.53      0.00 
    9    5   12     -0.00      0.00 
   10    5   12     -1.20      0.00 
  -12    6   12     -3.06      0.00 
  -11    6   12     -1.54      0.00 
  -10    6   12      4.75      0.00 
   -9    6   12     -3.93      0.00 
   -8    6   12     -6.65      0.00 
   -7    6   12     -2.91      0.00 
   -6    6   12     -5.80      0.00 
   -5    6   12      6.31      0.00 
   -4    6   12     -1.24      0.00 
   -3    6   12     -3.03      0.00 
   -2    6   12      9.38      0.00 
   -1    6   12      3.89      0.00 
    0    6   12     -7.60      0.00 
    1    6   12     -0.99      0.00 
    2    6   12      1.57      0.00 
    3    6   12      8.18      0.00 
    4    6   12      0.19      0.00 
    5    6   12     -2.21      0.00 
    6    6   12      3.13      0.00 
    7    6   12     -0.69      0.00 
    8    6   12     -2.63      0.00 
    9    6   12      0.78      0.00 
   10    6   12      1.11      0.00 
  -12    7   12     -0.28      0.00 
  -11    7   12     -1.41      0.00 
  -10    7   12     -0.91      0.00 
   -9    7   12     -1.81      0.00 
   -8    7   12      0.61      0.00 
   -7    7   12     -7.45      0.00 
   -6    7   12     -9.01      0.00 
   -5    7   12      3.05      0.00 
   -4    7   12      0.29      0.00 
   -3    7   12     -4.70      0.00 
   -2    7   12     10.54      0.00 
   -1    7   12     -1.82      0.00 
    0    7   12     -4.07      0.00 
    1    7   12      4.09      0.00 
    2    7   12     -0.21      0.00 
    3    7   12     -1.64      0.00 
    4    7   12      0.53      0.00 
    5    7   12      0.89      0.00 
    6    7   12      3.04      0.00 
    7    7   12      0.10      0.00 
    8    7   12      0.61      0.00 
    9    7   12      0.97      0.00 
   10    7   12     -0.77      0.00 
  -12    8   12     -1.10      0.00 
  -11    8   12     -1.80      0.00 
  -10    8   12      3.32      0.00 
   -9    8   12     -0.84      0.00 
   -8    8   12     -7.16      0.00 
   -7    8   12     -0.03      0.00 
   -6    8   12     -4.28      0.00 
   -5    8   12     -5.78      0.00 
   -4    8   12     -6.64      0.00 
   -3    8   12      4.47      0.00 
   -2    8   12     10.29      0.00 
   -1    8   12     -5.82      0.00 
    0    8   12     -8.57      0.00 
    1    8   12      3.93      0.00 
    2    8   12      0.56      0.00 
    3    8   12      0.32      0.00 
    4    8   12     -0.02      0.00 
    5    8   12      0.28      0.00 
    6    8   12      4.24      0.00 
    7    8   12     -0.66      0.00 
    8    8   12     -2.85      0.00 
    9    8   12     -0.01      0.00 
  -11    9   12     -0.44      0.00 
  -10    9   12      0.51      0.00 
   -9    9   12     -3.81      0.00 
   -8    9   12      0.19      0.00 
   -7    9   12      2.79      0.00 
   -6    9   12     -8.91      0.00 
   -5    9   12     -9.96      0.00 
   -4    9   12      2.46      0.00 
   -3    9   12     -0.23      0.00 
   -2    9   12      1.65      0.00 
   -1    9   12     -1.68      0.00 
    0    9   12     -4.30      0.00 
    1    9   12      2.71      0.00 
    2    9   12      0.87      0.00 
    3    9   12     -2.98      0.00 
    4    9   12     -1.51      0.00 
    5    9   12     -0.27      0.00 
    6    9   12      2.28      0.00 
    7    9   12      0.78      0.00 
    8    9   12      0.02      0.00 
    9    9   12      0.54      0.00 
  -11   10   12     -0.21      0.00 
  -10   10   12      1.64      0.00 
   -9   10   12     -0.41      0.00 
   -8   10   12     -3.46      0.00 
   -7   10   12      1.68      0.00 
   -6   10   12     -3.04      0.00 
   -5   10   12     -4.71      0.00 
   -4   10   12     -7.36      0.00 
   -3   10   12     -1.97      0.00 
   -2   10   12     10.78      0.00 
   -1   10   12     -2.83      0.00 
    0   10   12    -11.06      0.00 
    1   10   12      3.61      0.00 
    2   10   12      2.20      0.00 
    3   10   12     -3.17      0.00 
    4   10   12     -2.09      0.00 
    5   10   12      0.42      0.00 
    6   10   12      3.59      0.00 
    7   10   12      0.33      0.00 
    8   10   12     -2.38      0.00 
    9   10   12     -0.03      0.00 
  -10   11   12      1.10      0.00 
   -9   11   12      0.20      0.00 
   -8   11   12     -1.77      0.00 
   -7   11   12      1.61      0.00 
   -6   11   12     -1.08      0.00 
   -5   11   12     -7.78      0.00 
   -4   11   12     -3.82      0.00 
   -3   11   12      2.56      0.00 
   -2   11   12      1.66      0.00 
   -1   11   12     -4.42      0.00 
    0   11   12     -4.11      0.00 
    1   11   12      2.63      0.00 
    2   11   12      0.49      0.00 
    3   11   12     -3.05      0.00 
    4   11   12     -0.96      0.00 
    5   11   12     -1.05      0.00 
    6   11   12      0.12      0.00 
    7   11   12      0.22      0.00 
    8   11   12      0.36      0.00 
  -10   12   12      0.90      0.00 
   -9   12   12     -0.01      0.00 
   -8   12   12     -1.12      0.00 
   -7   12   12      3.19      0.00 
   -6   12   12     -1.52      0.00 
   -5   12   12     -6.02      0.00 
   -4   12   12     -1.38      0.00 
   -3   12   12     -1.54      0.00 
   -2   12   12      2.17      0.00 
   -1   12   12     -0.23      0.00 
    0   12   12     -4.98      0.00 
    1   12   12      1.99      0.00 
    2   12   12      0.96      0.00 
    3   12   12     -3.49      0.00 
    4   12   12     -1.35      0.00 
    5   12   12      0.67      0.00 
    6   12   12      1.19      0.00 
    7   12   12      0.42      0.00 
   -9   13   12      1.71      0.00 
   -8   13   12      0.80      0.00 
   -7   13   12      0.87      0.00 
   -6   13   12     -2.19      0.00 
   -5   13   12     -1.40      0.00 
   -4   13   12     -0.79      0.00 
   -3   13   12     -1.45      0.00 
   -2   13   12      0.87      0.00 
   -1   13   12     -0.94      0.00 
    0   13   12     -3.41      0.00 
    1   13   12      2.00      0.00 
    2   13   12      0.77      0.00 
    3   13   12     -2.56      0.00 
    4   13   12      0.04      0.00 
    5   13   12     -0.48      0.00 
    6   13   12     -0.41      0.00 
    7   13   12     -0.31      0.00 
   -8   14   12      0.88      0.00 
   -7   14   12      1.76      0.00 
   -6   14   12      1.38      0.00 
   -5   14   12     -3.21      0.00 
   -4   14   12     -1.70      0.00 
   -3   14   12      1.37      0.00 
   -2   14   12      0.87      0.00 
   -1   14   12     -2.44      0.00 
    0   14   12     -1.82      0.00 
    1   14   12      3.21      0.00 
    2   14   12      0.74      0.00 
    3   14   12     -2.62      0.00 
    4   14   12     -1.06      0.00 
    5   14   12      1.38      0.00 
    6   14   12      0.16      0.00 
   -7   15   12      1.79      0.00 
   -6   15   12     -0.25      0.00 
   -5   15   12     -1.33      0.00 
   -4   15   12      2.03      0.00 
   -3   15   12      0.46      0.00 
   -2   15   12     -2.29      0.00 
   -1   15   12      0.15      0.00 
    0   15   12     -0.30      0.00 
    1   15   12      0.48      0.00 
    2   15   12      1.29      0.00 
    3   15   12     -1.49      0.00 
    4   15   12      0.46      0.00 
    5   15   12      0.16      0.00 
   -5   16   12      0.52      0.00 
   -4   16   12     -0.05      0.00 
   -3   16   12     -0.04      0.00 
   -2   16   12      1.17      0.00 
   -1   16   12      0.09      0.00 
    0   16   12     -2.43      0.00 
    1   16   12      1.74      0.00 
    2   16   12      1.28      0.00 
    3   16   12     -0.75      0.00 
   -3   17   12      0.89      0.00 
   -2   17   12     -0.44      0.00 
   -1   17   12     -0.70      0.00 
    0   17   12      0.39      0.00 
    1   17   12     -0.16      0.00 
  -13    0   13     -0.56      0.00 
  -11    0   13      1.49      0.00 
   -9    0   13      3.11      0.00 
   -7    0   13      6.54      0.00 
   -5    0   13    -14.52      0.00 
   -3    0   13      2.11      0.00 
   -1    0   13      0.68      0.00 
    1    0   13     -5.22      0.00 
    3    0   13     -6.37      0.00 
    5    0   13     -0.40      0.00 
    7    0   13      0.39      0.00 
    9    0   13      0.13      0.00 
  -13    1   13      0.07      0.00 
  -12    1   13      0.97      0.00 
  -11    1   13     -0.31      0.00 
  -10    1   13      1.82      0.00 
   -9    1   13      2.93      0.00 
   -8    1   13      0.06      0.00 
   -7    1   13     -0.80      0.00 
   -6    1   13      2.21      0.00 
   -5    1   13      4.47      0.00 
   -4    1   13     -3.61      0.00 
   -3    1   13     -2.78      0.00 
   -2    1   13     -1.64      0.00 
   -1    1   13      4.45      0.00 
    0    1   13     -9.67      0.00 
    1    1   13     -1.32      0.00 
    2    1   13      0.22      0.00 
    3    1   13     -2.12      0.00 
    4    1   13      1.23      0.00 
    5    1   13      1.07      0.00 
    6    1   13     -2.77      0.00 
    7    1   13      0.45      0.00 
    8    1   13     -2.98      0.00 
    9    1   13     -1.58      0.00 
   10    1   13      1.33      0.00 
  -13    2   13     -0.11      0.00 
  -12    2   13     -0.14      0.00 
  -11    2   13      0.20      0.00 
  -10    2   13      0.88      0.00 
   -9    2   13      4.34      0.00 
   -8    2   13      0.75      0.00 
   -7    2   13      4.67      0.00 
   -6    2   13      9.17      0.00 
   -5    2   13    -13.56      0.00 
   -4    2   13     -1.01      0.00 
   -3    2   13      8.42      0.00 
   -2    2   13     -4.10      0.00 
   -1    2   13     -6.13      0.00 
    0    2   13      5.82      0.00 
    1    2   13      1.14      0.00 
    2    2   13      0.80      0.00 
    3    2   13     -7.38      0.00 
    4    2   13     -3.47      0.00 
    5    2   13      0.61      0.00 
    6    2   13     -0.45      0.00 
    7    2   13      0.30      0.00 
    8    2   13     -0.48      0.00 
    9    2   13      0.45      0.00 
   10    2   13      0.35      0.00 
  -13    3   13      0.54      0.00 
  -12    3   13      1.06      0.00 
  -11    3   13      0.32      0.00 
  -10    3   13     -1.48      0.00 
   -9    3   13      2.72      0.00 
   -8    3   13      4.07      0.00 
   -7    3   13      6.32      0.00 
   -6    3   13     -2.11      0.00 
   -5    3   13      0.02      0.00 
   -4    3   13      6.64      0.00 
   -3    3   13      2.91      0.00 
   -2    3   13    -10.29      0.00 
   -1    3   13      4.95      0.00 
    0    3   13     -0.28      0.00 
    1    3   13     -2.55      0.00 
    2    3   13      2.17      0.00 
    3    3   13     -2.69      0.00 
    4    3   13     -0.75      0.00 
    5    3   13      1.50      0.00 
    6    3   13     -1.37      0.00 
    7    3   13      1.31      0.00 
    8    3   13     -1.25      0.00 
    9    3   13     -3.48      0.00 
   10    3   13      1.07      0.00 
  -12    4   13      0.90      0.00 
  -11    4   13      1.53      0.00 
  -10    4   13     -2.34      0.00 
   -9    4   13      0.57      0.00 
   -8    4   13      4.96      0.00 
   -7    4   13      3.81      0.00 
   -6    4   13     12.31      0.00 
   -5    4   13     -5.77      0.00 
   -4    4   13     -5.21      0.00 
   -3    4   13     11.19      0.00 
   -2    4   13      1.93      0.00 
   -1    4   13    -10.05      0.00 
    0    4   13      0.78      0.00 
    1    4   13      6.92      0.00 
    2    4   13      6.62      0.00 
    3    4   13     -4.92      0.00 
    4    4   13     -6.53      0.00 
    5    4   13      1.99      0.00 
    6    4   13     -0.48      0.00 
    7    4   13     -0.62      0.00 
    8    4   13     -0.20      0.00 
    9    4   13      1.03      0.00 
   10    4   13      0.51      0.00 
  -12    5   13      0.86      0.00 
  -11    5   13      1.38      0.00 
  -10    5   13     -1.61      0.00 
   -9    5   13      0.11      0.00 
   -8    5   13     -0.87      0.00 
   -7    5   13      8.82      0.00 
   -6    5   13      8.84      0.00 
   -5    5   13     -4.66      0.00 
   -4    5   13      1.72      0.00 
   -3    5   13     13.35      0.00 
   -2    5   13     -7.01      0.00 
   -1    5   13     -3.48      0.00 
    0    5   13      6.17      0.00 
    1    5   13     -0.34      0.00 
    2    5   13      1.99      0.00 
    3    5   13     -0.92      0.00 
    4    5   13     -0.59      0.00 
    5    5   13      1.84      0.00 
    6    5   13     -0.43      0.00 
    7    5   13      0.62      0.00 
    8    5   13      0.96      0.00 
    9    5   13     -2.63      0.00 
   10    5   13      0.59      0.00 
  -12    6   13     -0.47      0.00 
  -11    6   13      3.78      0.00 
  -10    6   13     -0.78      0.00 
   -9    6   13     -6.01      0.00 
   -8    6   13      3.05      0.00 
   -7    6   13      4.35      0.00 
   -6    6   13      7.60      0.00 
   -5    6   13      1.46      0.00 
   -4    6   13      0.27      0.00 
   -3    6   13      8.40      0.00 
   -2    6   13     -0.16      0.00 
   -1    6   13     -5.43      0.00 
    0    6   13      1.27      0.00 
    1    6   13      3.94      0.00 
    2    6   13      6.41      0.00 
    3    6   13      0.94      0.00 
    4    6   13     -4.75      0.00 
    5    6   13      2.03      0.00 
    6    6   13     -0.86      0.00 
    7    6   13     -1.87      0.00 
    8    6   13      0.16      0.00 
    9    6   13      1.34      0.00 
  -12    7   13     -0.38      0.00 
  -11    7   13      0.39      0.00 
  -10    7   13     -2.32      0.00 
   -9    7   13      1.39      0.00 
   -8    7   13     -0.70      0.00 
   -7    7   13     -3.60      0.00 
   -6    7   13      8.45      0.00 
   -5    7   13      6.92      0.00 
   -4    7   13     -1.99      0.00 
   -3    7   13      6.96      0.00 
   -2    7   13      0.53      0.00 
   -1    7   13     -3.86      0.00 
    0    7   13      5.96      0.00 
    1    7   13      1.46      0.00 
    2    7   13      0.70      0.00 
    3    7   13      0.53      0.00 
    4    7   13      0.36      0.00 
    5    7   13      2.02      0.00 
    6    7   13     -0.10      0.00 
    7    7   13     -0.34      0.00 
    8    7   13      1.65      0.00 
    9    7   13     -0.99      0.00 
  -11    8   13      1.69      0.00 
  -10    8   13      0.40      0.00 
   -9    8   13     -4.87      0.00 
   -8    8   13     -1.14      0.00 
   -7    8   13      0.97      0.00 
   -6    8   13      2.42      0.00 
   -5    8   13      0.73      0.00 
   -4    8   13      3.63      0.00 
   -3    8   13     11.40      0.00 
   -2    8   13     -4.27      0.00 
   -1    8   13     -8.14      0.00 
    0    8   13      6.35      0.00 
    1    8   13      3.98      0.00 
    2    8   13      0.44      0.00 
    3    8   13      2.00      0.00 
    4    8   13      0.37      0.00 
    5    8   13      2.96      0.00 
    6    8   13     -1.31      0.00 
    7    8   13     -3.11      0.00 
    8    8   13      0.27      0.00 
    9    8   13      0.60      0.00 
  -11    9   13     -0.11      0.00 
  -10    9   13     -2.40      0.00 
   -9    9   13     -1.48      0.00 
   -8    9   13      3.24      0.00 
   -7    9   13     -5.12      0.00 
   -6    9   13     -4.97      0.00 
   -5    9   13      6.62      0.00 
   -4    9   13      6.77      0.00 
   -3    9   13      1.01      0.00 
   -2    9   13     -3.41      0.00 
   -1    9   13     -1.53      0.00 
    0    9   13      6.47      0.00 
    1    9   13      1.49      0.00 
    2    9   13     -1.68      0.00 
    3    9   13      0.97      0.00 
    4    9   13      1.50      0.00 
    5    9   13      2.02      0.00 
    6    9   13     -0.01      0.00 
    7    9   13     -0.48      0.00 
    8    9   13      1.16      0.00 
  -10   10   13     -1.14      0.00 
   -9   10   13     -2.62      0.00 
   -8   10   13      0.81      0.00 
   -7   10   13     -2.47      0.00 
   -6   10   13     -3.53      0.00 
   -5   10   13      1.70      0.00 
   -4   10   13      0.76      0.00 
   -3   10   13      8.04      0.00 
   -2   10   13     -0.21      0.00 
   -1   10   13     -9.05      0.00 
    0   10   13      4.42      0.00 
    1   10   13      4.61      0.00 
    2   10   13     -2.45      0.00 
    3   10   13      0.07      0.00 
    4   10   13      1.93      0.00 
    5   10   13      3.42      0.00 
    6   10   13     -0.06      0.00 
    7   10   13     -2.80      0.00 
    8   10   13     -0.25      0.00 
  -10   11   13     -0.30      0.00 
   -9   11   13     -2.42      0.00 
   -8   11   13      0.54      0.00 
   -7   11   13     -2.19      0.00 
   -6   11   13     -4.22      0.00 
   -5   11   13     -1.37      0.00 
   -4   11   13      4.70      0.00 
   -3   11   13      4.03      0.00 
   -2   11   13     -5.02      0.00 
   -1   11   13     -4.53      0.00 
    0   11   13      5.44      0.00 
    1   11   13      1.90      0.00 
    2   11   13     -2.95      0.00 
    3   11   13      0.31      0.00 
    4   11   13      1.13      0.00 
    5   11   13      0.82      0.00 
    6   11   13      0.23      0.00 
    7   11   13     -0.30      0.00 
   -9   12   13     -1.94      0.00 
   -8   12   13      0.74      0.00 
   -7   12   13     -0.55      0.00 
   -6   12   13     -6.48      0.00 
   -5   12   13     -0.42      0.00 
   -4   12   13      2.41      0.00 
   -3   12   13      1.78      0.00 
   -2   12   13     -0.62      0.00 
   -1   12   13     -4.00      0.00 
    0   12   13      2.48      0.00 
    1   12   13      1.55      0.00 
    2   12   13     -3.28      0.00 
    3   12   13     -0.22      0.00 
    4   12   13      1.84      0.00 
    5   12   13      1.43      0.00 
    6   12   13      0.10      0.00 
    7   12   13     -1.08      0.00 
   -8   13   13     -0.36      0.00 
   -7   13   13     -3.19      0.00 
   -6   13   13     -2.59      0.00 
   -5   13   13      0.88      0.00 
   -4   13   13     -1.00      0.00 
   -3   13   13      0.20      0.00 
   -2   13   13     -0.32      0.00 
   -1   13   13     -2.99      0.00 
    0   13   13      1.24      0.00 
    1   13   13      1.00      0.00 
    2   13   13     -2.73      0.00 
    3   13   13      0.41      0.00 
    4   13   13      0.46      0.00 
    5   13   13     -0.55      0.00 
    6   13   13      0.25      0.00 
   -7   14   13     -0.75      0.00 
   -6   14   13     -2.66      0.00 
   -5   14   13     -2.37      0.00 
   -4   14   13      0.38      0.00 
   -3   14   13      1.12      0.00 
   -2   14   13     -1.36      0.00 
   -1   14   13     -2.60      0.00 
    0   14   13      2.79      0.00 
    1   14   13      0.32      0.00 
    2   14   13     -2.95      0.00 
    3   14   13     -0.69      0.00 
    4   14   13      1.26      0.00 
    5   14   13      0.41      0.00 
   -6   15   13     -2.74      0.00 
   -5   15   13      0.43      0.00 
   -4   15   13      0.57      0.00 
   -3   15   13     -2.59      0.00 
   -2   15   13     -1.29      0.00 
   -1   15   13      0.88      0.00 
    0   15   13      0.28      0.00 
    1   15   13      0.16      0.00 
    2   15   13     -1.73      0.00 
    3   15   13      0.10      0.00 
    4   15   13      0.76      0.00 
   -4   16   13     -0.69      0.00 
   -3   16   13     -0.65      0.00 
   -2   16   13      0.77      0.00 
   -1   16   13     -1.70      0.00 
    0   16   13      0.74      0.00 
    1   16   13      1.11      0.00 
    2   16   13     -1.28      0.00 
  -12    0   14      0.15      0.00 
  -10    0   14     -0.73      0.00 
   -8    0   14     -0.69      0.00 
   -6    0   14    -14.78      0.00 
   -4    0   14      7.19      0.00 
    0    0   14     -0.71      0.00 
    2    0   14     -2.03      0.00 
    4    0   14      1.43      0.00 
    6    0   14      2.00      0.00 
    8    0   14      1.76      0.00 
   10    0   14     -0.83      0.00 
  -12    1   14      0.24      0.00 
  -11    1   14     -0.84      0.00 
  -10    1   14      1.45      0.00 
   -9    1   14     -3.11      0.00 
   -8    1   14     -0.80      0.00 
   -7    1   14     -4.23      0.00 
   -6    1   14      0.06      0.00 
   -5    1   14     -0.53      0.00 
   -4    1   14     -3.76      0.00 
   -3    1   14     -3.04      0.00 
   -2    1   14      4.08      0.00 
   -1    1   14     -7.67      0.00 
    0    1   14     -5.25      0.00 
    1    1   14      3.97      0.00 
    2    1   14     -1.20      0.00 
    3    1   14      3.19      0.00 
    4    1   14      1.13      0.00 
    5    1   14     -2.10      0.00 
    6    1   14     -0.21      0.00 
    7    1   14     -0.59      0.00 
    8    1   14     -1.59      0.00 
    9    1   14      2.32      0.00 
   10    1   14      0.31      0.00 
  -12    2   14     -0.40      0.00 
  -11    2   14      1.11      0.00 
  -10    2   14      1.51      0.00 
   -9    2   14     -0.31      0.00 
   -8    2   14     -2.76      0.00 
   -7    2   14      3.90      0.00 
   -6    2   14     -9.70      0.00 
   -5    2   14     -8.03      0.00 
   -4    2   14      6.20      0.00 
   -3    2   14     -0.70      0.00 
   -2    2   14     -5.71      0.00 
   -1    2   14     -0.68      0.00 
    0    2   14      2.23      0.00 
    1    2   14     -1.85      0.00 
    2    2   14     -4.78      0.00 
    3    2   14     -2.81      0.00 
    4    2   14      2.40      0.00 
    5    2   14     -0.47      0.00 
    6    2   14      1.23      0.00 
    7    2   14     -0.92      0.00 
    8    2   14      1.28      0.00 
    9    2   14      0.68      0.00 
   10    2   14     -0.86      0.00 
  -12    3   14      0.21      0.00 
  -11    3   14     -1.21      0.00 
  -10    3   14      2.77      0.00 
   -9    3   14      0.40      0.00 
   -8    3   14      1.23      0.00 
   -7    3   14     -3.92      0.00 
   -6    3   14     -7.18      0.00 
   -5    3   14      4.43      0.00 
   -4    3   14      0.83      0.00 
   -3    3   14    -11.84      0.00 
   -2    3   14      1.30      0.00 
   -1    3   14      3.96      0.00 
    0    3   14     -8.09      0.00 
    1    3   14     -0.75      0.00 
    2    3   14     -3.34      0.00 
    3    3   14      0.87      0.00 
    4    3   14      2.28      0.00 
    5    3   14     -1.40      0.00 
    6    3   14     -0.30      0.00 
    7    3   14     -0.07      0.00 
    8    3   14     -3.63      0.00 
    9    3   14      1.02      0.00 
  -12    4   14      0.54      0.00 
  -11    4   14     -0.86      0.00 
  -10    4   14      0.52      0.00 
   -9    4   14      4.58      0.00 
   -8    4   14      0.78      0.00 
   -7    4   14      0.57      0.00 
   -6    4   14     -4.68      0.00 
   -5    4   14     -7.32      0.00 
   -4    4   14      3.65      0.00 
   -3    4   14     -1.77      0.00 
   -2    4   14     -5.23      0.00 
   -1    4   14     -2.16      0.00 
    0    4   14      3.62      0.00 
    1    4   14      1.61      0.00 
    2    4   14     -5.77      0.00 
    3    4   14     -6.81      0.00 
    4    4   14      2.40      0.00 
    5    4   14      0.01      0.00 
    6    4   14     -0.27      0.00 
    7    4   14     -0.88      0.00 
    8    4   14      0.70      0.00 
    9    4   14      0.81      0.00 
  -12    5   14      0.68      0.00 
  -11    5   14     -1.64      0.00 
  -10    5   14      2.04      0.00 
   -9    5   14      2.33      0.00 
   -8    5   14      2.55      0.00 
   -7    5   14      5.18      0.00 
   -6    5   14     -8.26      0.00 
   -5    5   14     -3.61      0.00 
   -4    5   14      7.47      0.00 
   -3    5   14     -6.95      0.00 
   -2    5   14     -7.65      0.00 
   -1    5   14      7.11      0.00 
    0    5   14     -1.79      0.00 
    1    5   14     -2.75      0.00 
    2    5   14     -4.17      0.00 
    3    5   14     -1.69      0.00 
    4    5   14      2.59      0.00 
    5    5   14     -0.43      0.00 
    6    5   14     -0.96      0.00 
    7    5   14      0.86      0.00 
    8    5   14     -2.57      0.00 
    9    5   14     -0.39      0.00 
  -12    6   14      2.06      0.00 
  -11    6   14      0.42      0.00 
  -10    6   14     -3.06      0.00 
   -9    6   14      2.67      0.00 
   -8    6   14      7.50      0.00 
   -7    6   14      2.68      0.00 
   -6    6   14     -3.56      0.00 
   -5    6   14     -3.06      0.00 
   -4    6   14      5.31      0.00 
   -3    6   14     -5.10      0.00 
   -2    6   14     -5.77      0.00 
   -1    6   14      2.40      0.00 
    0    6   14      2.11      0.00 
    1    6   14      1.53      0.00 
    2    6   14     -1.78      0.00 
    3    6   14     -6.02      0.00 
    4    6   14      0.89      0.00 
    5    6   14     -0.26      0.00 
    6    6   14     -1.69      0.00 
    7    6   14      0.15      0.00 
    8    6   14      0.62      0.00 
    9    6   14      0.84      0.00 
  -11    7   14     -0.88      0.00 
  -10    7   14      0.89      0.00 
   -9    7   14      4.60      0.00 
   -8    7   14     -1.06      0.00 
   -7    7   14      5.82      0.00 
   -6    7   14      4.65      0.00 
   -5    7   14     -3.67      0.00 
   -4    7   14      0.46      0.00 
   -3    7   14     -1.33      0.00 
   -2    7   14     -3.74      0.00 
   -1    7   14      5.58      0.00 
    0    7   14      0.09      0.00 
    1    7   14     -2.04      0.00 
    2    7   14     -1.50      0.00 
    3    7   14     -2.14      0.00 
    4    7   14      1.15      0.00 
    5    7   14     -0.21      0.00 
    6    7   14     -0.77      0.00 
    7    7   14      1.32      0.00 
    8    7   14     -0.89      0.00 
  -11    8   14      0.80      0.00 
  -10    8   14     -1.26      0.00 
   -9    8   14     -0.21      0.00 
   -8    8   14      3.86      0.00 
   -7    8   14      5.43      0.00 
   -6    8   14      2.13      0.00 
   -5    8   14     -1.83      0.00 
   -4    8   14      6.82      0.00 
   -3    8   14     -2.97      0.00 
   -2    8   14     -8.27      0.00 
   -1    8   14      5.58      0.00 
    0    8   14      4.38      0.00 
    1    8   14     -1.59      0.00 
    2    8   14      0.02      0.00 
    3    8   14     -1.30      0.00 
    4    8   14      0.86      0.00 
    5    8   14     -1.52      0.00 
    6    8   14     -2.91      0.00 
    7    8   14      0.57      0.00 
    8    8   14      0.69      0.00 
  -10    9   14     -0.64      0.00 
   -9    9   14      4.05      0.00 
   -8    9   14     -0.44      0.00 
   -7    9   14     -0.52      0.00 
   -6    9   14      6.49      0.00 
   -5    9   14      6.29      0.00 
   -4    9   14     -0.61      0.00 
   -3    9   14     -5.86      0.00 
   -2    9   14     -0.97      0.00 
   -1    9   14      9.06      0.00 
    0    9   14      1.06      0.00 
    1    9   14     -3.57      0.00 
    2    9   14      0.88      0.00 
    3    9   14      0.90      0.00 
    4    9   14      0.26      0.00 
    5    9   14     -0.89      0.00 
    6    9   14     -0.90      0.00 
    7    9   14      1.65      0.00 
    8    9   14     -0.22      0.00 
  -10   10   14     -0.99      0.00 
   -9   10   14      1.84      0.00 
   -8   10   14      0.37      0.00 
   -7   10   14     -1.10      0.00 
   -6   10   14      6.08      0.00 
   -5   10   14      2.80      0.00 
   -4   10   14      2.61      0.00 
   -3   10   14      0.04      0.00 
   -2   10   14     -5.41      0.00 
   -1   10   14      4.37      0.00 
    0   10   14      4.77      0.00 
    1   10   14     -2.58      0.00 
    2   10   14      0.40      0.00 
    3   10   14      1.55      0.00 
    4   10   14      1.79      0.00 
    5   10   14     -1.14      0.00 
    6   10   14     -2.63      0.00 
    7   10   14     -0.15      0.00 
   -9   11   14      1.41      0.00 
   -8   11   14     -0.47      0.00 
   -7   11   14     -0.60      0.00 
   -6   11   14      3.27      0.00 
   -5   11   14      4.42      0.00 
   -4   11   14      3.59      0.00 
   -3   11   14     -4.03      0.00 
   -2   11   14     -4.25      0.00 
   -1   11   14      7.43      0.00 
    0   11   14      3.57      0.00 
    1   11   14     -3.30      0.00 
    2   11   14      0.78      0.00 
    3   11   14      2.11      0.00 
    4   11   14      0.15      0.00 
    5   11   14     -0.24      0.00 
    6   11   14     -0.81      0.00 
    7   11   14      1.12      0.00 
   -8   12   14      1.17      0.00 
   -7   12   14     -2.82      0.00 
   -6   12   14      0.93      0.00 
   -5   12   14      5.51      0.00 
   -4   12   14      2.42      0.00 
   -3   12   14     -1.43      0.00 
   -2   12   14     -2.46      0.00 
   -1   12   14      3.94      0.00 
    0   12   14      2.55      0.00 
    1   12   14     -2.95      0.00 
    2   12   14      0.81      0.00 
    3   12   14      2.40      0.00 
    4   12   14      1.31      0.00 
    5   12   14     -0.60      0.00 
    6   12   14     -1.16      0.00 
   -8   13   14     -0.65      0.00 
   -7   13   14     -1.54      0.00 
   -6   13   14      3.42      0.00 
   -5   13   14      1.70      0.00 
   -4   13   14     -0.09      0.00 
   -3   13   14      0.41      0.00 
   -2   13   14     -1.44      0.00 
   -1   13   14      1.78      0.00 
    0   13   14      1.72      0.00 
    1   13   14     -1.69      0.00 
    2   13   14      0.91      0.00 
    3   13   14      1.67      0.00 
    4   13   14     -0.79      0.00 
    5   13   14      0.35      0.00 
   -6   14   14     -0.11      0.00 
   -5   14   14      0.79      0.00 
   -4   14   14      2.09      0.00 
   -3   14   14      0.46      0.00 
   -2   14   14     -2.15      0.00 
   -1   14   14      1.89      0.00 
    0   14   14      1.37      0.00 
    1   14   14     -2.62      0.00 
    2   14   14      0.39      0.00 
    3   14   14      1.14      0.00 
    4   14   14      0.70      0.00 
   -5   15   14      1.54      0.00 
   -4   15   14     -1.10      0.00 
   -3   15   14     -1.07      0.00 
   -2   15   14      1.02      0.00 
   -1   15   14      1.08      0.00 
    0   15   14     -0.62      0.00 
    1   15   14     -1.07      0.00 
    2   15   14      0.15      0.00 
   -2   16   14     -0.08      0.00 
   -1   16   14     -0.58      0.00 
  -11    0   15     -0.94      0.00 
   -9    0   15     -0.71      0.00 
   -7    0   15     -5.55      0.00 
   -5    0   15     11.67      0.00 
   -1    0   15      7.16      0.00 
    1    0   15     -0.69      0.00 
    3    0   15      1.22      0.00 
    5    0   15      2.64      0.00 
    7    0   15      1.52      0.00 
    9    0   15     -1.62      0.00 
  -12    1   15     -1.14      0.00 
  -11    1   15     -0.07      0.00 
  -10    1   15     -2.09      0.00 
   -9    1   15     -1.16      0.00 
   -8    1   15     -1.43      0.00 
   -7    1   15     -2.24      0.00 
   -6    1   15      6.54      0.00 
   -5    1   15     -0.51      0.00 
   -4    1   15     -2.80      0.00 
   -3    1   15      2.96      0.00 
   -2    1   15     -0.69      0.00 
   -1    1   15     -4.69      0.00 
    0    1   15      7.33      0.00 
    1    1   15      1.60      0.00 
    2    1   15      3.05      0.00 
    3    1   15      1.43      0.00 
    4    1   15     -2.37      0.00 
    5    1   15     -0.10      0.00 
    6    1   15      0.64      0.00 
    7    1   15     -0.62      0.00 
    8    1   15      1.64      0.00 
    9    1   15      0.77      0.00 
  -12    2   15      0.24      0.00 
  -11    2   15      0.41      0.00 
  -10    2   15     -1.97      0.00 
   -9    2   15     -2.62      0.00 
   -8    2   15      0.11      0.00 
   -7    2   15     -1.93      0.00 
   -6    2   15     -6.67      0.00 
   -5    2   15      6.11      0.00 
   -4    2   15      3.56      0.00 
   -3    2   15     -1.66      0.00 
   -2    2   15     -3.70      0.00 
   -1    2   15      5.09      0.00 
    0    2   15      2.32      0.00 
    1    2   15     -2.29      0.00 
    2    2   15     -0.46      0.00 
    3    2   15      2.33      0.00 
    4    2   15      0.28      0.00 
    5    2   15      1.53      0.00 
    6    2   15      0.10      0.00 
    7    2   15      1.06      0.00 
    8    2   15      1.87      0.00 
    9    2   15     -1.20      0.00 
  -12    3   15     -0.77      0.00 
  -11    3   15      0.66      0.00 
  -10    3   15     -0.85      0.00 
   -9    3   15     -3.23      0.00 
   -8    3   15     -1.29      0.00 
   -7    3   15     -6.91      0.00 
   -6    3   15      3.87      0.00 
   -5    3   15      4.38      0.00 
   -4    3   15     -7.71      0.00 
   -3    3   15     -0.42      0.00 
   -2    3   15      6.84      0.00 
   -1    3   15     -6.28      0.00 
    0    3   15     -1.17      0.00 
    1    3   15      1.33      0.00 
    2    3   15      2.87      0.00 
    3    3   15      4.17      0.00 
    4    3   15     -1.90      0.00 
    5    3   15     -0.62      0.00 
    6    3   15      0.60      0.00 
    7    3   15     -1.69      0.00 
    8    3   15      0.59      0.00 
    9    3   15      1.59      0.00 
  -12    4   15     -0.63      0.00 
  -11    4   15      0.09      0.00 
  -10    4   15      0.57      0.00 
   -9    4   15     -0.83      0.00 
   -8    4   15     -4.58      0.00 
   -7    4   15     -3.58      0.00 
   -6    4   15     -3.05      0.00 
   -5    4   15      2.04      0.00 
   -4    4   15     -1.45      0.00 
   -3    4   15     -0.03      0.00 
   -2    4   15     -0.82      0.00 
   -1    4   15      0.04      0.00 
    0    4   15      2.45      0.00 
    1    4   15     -3.35      0.00 
    2    4   15     -3.11      0.00 
    3    4   15      2.93      0.00 
    4    4   15      1.06      0.00 
    5    4   15     -0.19      0.00 
    6    4   15      0.20      0.00 
    7    4   15      0.08      0.00 
    8    4   15      2.04      0.00 
    9    4   15     -0.65      0.00 
  -11    5   15      0.54      0.00 
  -10    5   15      2.25      0.00 
   -9    5   15     -3.35      0.00 
   -8    5   15     -0.59      0.00 
   -7    5   15     -6.46      0.00 
   -6    5   15     -4.86      0.00 
   -5    5   15      5.11      0.00 
   -4    5   15     -3.68      0.00 
   -3    5   15     -5.99      0.00 
   -2    5   15      6.01      0.00 
   -1    5   15     -1.18      0.00 
    0    5   15     -5.30      0.00 
    1    5   15     -2.59      0.00 
    2    5   15      0.01      0.00 
    3    5   15      4.88      0.00 
    4    5   15     -0.24      0.00 
    5    5   15     -1.47      0.00 
    6    5   15      0.40      0.00 
    7    5   15     -1.00      0.00 
    8    5   15     -0.83      0.00 
  -11    6   15     -1.51      0.00 
  -10    6   15     -0.16      0.00 
   -9    6   15      3.55      0.00 
   -8    6   15     -1.15      0.00 
   -7    6   15     -8.21      0.00 
   -6    6   15     -4.35      0.00 
   -5    6   15      4.69      0.00 
   -4    6   15     -4.86      0.00 
   -3    6   15     -5.66      0.00 
   -2    6   15      4.04      0.00 
   -1    6   15      0.02      0.00 
    0    6   15     -1.56      0.00 
    1    6   15     -2.32      0.00 
    2    6   15     -3.87      0.00 
    3    6   15      1.60      0.00 
    4    6   15      0.92      0.00 
    5    6   15     -1.69      0.00 
    6    6   15      0.81      0.00 
    7    6   15      0.22      0.00 
    8    6   15      1.15      0.00 
  -11    7   15     -0.45      0.00 
  -10    7   15      3.60      0.00 
   -9    7   15     -1.18      0.00 
   -8    7   15     -1.61      0.00 
   -7    7   15     -0.18      0.00 
   -6    7   15     -4.98      0.00 
   -5    7   15     -2.33      0.00 
   -4    7   15     -2.95      0.00 
   -3    7   15     -2.60      0.00 
   -2    7   15      5.02      0.00 
   -1    7   15     -1.93      0.00 
    0    7   15     -5.71      0.00 
    1    7   15     -2.00      0.00 
    2    7   15     -2.10      0.00 
    3    7   15      1.82      0.00 
    4    7   15      0.47      0.00 
    5    7   15     -0.79      0.00 
    6    7   15      0.87      0.00 
    7    7   15     -0.55      0.00 
    8    7   15     -0.91      0.00 
  -10    8   15     -0.01      0.00 
   -9    8   15      1.24      0.00 
   -8    8   15      2.85      0.00 
   -7    8   15     -1.37      0.00 
   -6    8   15     -6.59      0.00 
   -5    8   15      1.37      0.00 
   -4    8   15     -1.25      0.00 
   -3    8   15     -7.21      0.00 
   -2    8   15      2.95      0.00 
   -1    8   15      2.08      0.00 
    0    8   15     -3.81      0.00 
    1    8   15     -2.07      0.00 
    2    8   15     -2.02      0.00 
    3    8   15      0.43      0.00 
    4    8   15     -0.62      0.00 
    5    8   15     -2.16      0.00 
    6    8   15      0.95      0.00 
    7    8   15      0.84      0.00 
  -10    9   15      2.12      0.00 
   -9    9   15      0.71      0.00 
   -8    9   15     -1.16      0.00 
   -7    9   15      2.43      0.00 
   -6    9   15      0.48      0.00 
   -5    9   15     -2.71      0.00 
   -4    9   15     -6.61      0.00 
   -3    9   15     -1.99      0.00 
   -2    9   15      8.51      0.00 
   -1    9   15     -0.32      0.00 
    0    9   15     -7.53      0.00 
    1    9   15     -0.65      0.00 
    2    9   15      0.21      0.00 
    3    9   15     -0.81      0.00 
    4    9   15     -1.00      0.00 
    5    9   15     -0.54      0.00 
    6    9   15      1.72      0.00 
    7    9   15     -0.13      0.00 
   -9   10   15      0.59      0.00 
   -8   10   15     -0.80      0.00 
   -7   10   15      3.41      0.00 
   -6   10   15      1.23      0.00 
   -5   10   15     -3.02      0.00 
   -4   10   15     -1.95      0.00 
   -3   10   15     -2.70      0.00 
   -2   10   15      3.10      0.00 
   -1   10   15      1.50      0.00 
    0   10   15     -4.46      0.00 
    1   10   15     -0.74      0.00 
    2   10   15      0.29      0.00 
    3   10   15     -0.04      0.00 
    4   10   15     -1.35      0.00 
    5   10   15     -2.10      0.00 
    6   10   15      0.53      0.00 
   -9   11   15      0.31      0.00 
   -8   11   15     -0.61      0.00 
   -7   11   15      4.14      0.00 
   -6   11   15      1.27      0.00 
   -5   11   15     -0.92      0.00 
   -4   11   15     -3.49      0.00 
   -3   11   15     -3.71      0.00 
   -2   11   15      6.27      0.00 
   -1   11   15      2.94      0.00 
    0   11   15     -5.19      0.00 
    1   11   15     -0.49      0.00 
    2   11   15      1.47      0.00 
    3   11   15     -1.06      0.00 
    4   11   15     -1.08      0.00 
    5   11   15     -0.41      0.00 
    6   11   15      1.04      0.00 
   -8   12   15     -0.76      0.00 
   -7   12   15      0.49      0.00 
   -6   12   15      3.91      0.00 
   -5   12   15      1.19      0.00 
   -4   12   15     -3.10      0.00 
   -3   12   15     -2.29      0.00 
   -2   12   15      3.89      0.00 
   -1   12   15      2.10      0.00 
    0   12   15     -4.18      0.00 
    1   12   15      0.23      0.00 
    2   12   15      1.86      0.00 
    3   12   15      0.14      0.00 
    4   12   15     -1.00      0.00 
    5   12   15     -1.37      0.00 
   -7   13   15      2.87      0.00 
   -6   13   15      2.49      0.00 
   -5   13   15     -1.52      0.00 
   -4   13   15     -0.60      0.00 
   -3   13   15     -0.60      0.00 
   -2   13   15      2.18      0.00 
   -1   13   15      1.36      0.00 
    0   13   15     -1.69      0.00 
    1   13   15      0.60      0.00 
    2   13   15      1.54      0.00 
    3   13   15     -1.10      0.00 
    4   13   15     -0.41      0.00 
   -5   14   15      1.36      0.00 
   -4   14   15      0.90      0.00 
   -3   14   15     -1.50      0.00 
   -2   14   15      0.55      0.00 
   -1   14   15      2.04      0.00 
    0   14   15     -1.98      0.00 
    1   14   15      0.46      0.00 
    2   14   15      1.10      0.00 
   -3   15   15      0.44      0.00 
   -2   15   15      1.57      0.00 
   -1   15   15     -0.22      0.00 
    0   15   15     -0.71      0.00 
  -10    0   16      1.26      0.00 
   -8    0   16      0.73      0.00 
   -6    0   16      7.86      0.00 
    0    0   16     -5.45      0.00 
    2    0   16     -0.33      0.00 
    4    0   16      2.11      0.00 
    6    0   16     -0.67      0.00 
    8    0   16     -2.54      0.00 
  -11    1   16      0.27      0.00 
  -10    1   16     -0.29      0.00 
   -9    1   16      1.90      0.00 
   -8    1   16     -1.13      0.00 
   -7    1   16      7.27      0.00 
   -6    1   16      3.24      0.00 
   -5    1   16     -5.59      0.00 
   -1    1   16      3.87      0.00 
    0    1   16      2.63      0.00 
    1    1   16      0.09      0.00 
    2    1   16      0.86      0.00 
    3    1   16     -3.24      0.00 
    4    1   16     -0.06      0.00 
    5    1   16      0.28      0.00 
    6    1   16     -0.11      0.00 
    7    1   16     -0.16      0.00 
    8    1   16      0.41      0.00 
  -11    2   16     -1.35      0.00 
  -10    2   16     -0.24      0.00 
   -9    2   16      0.84      0.00 
   -8    2   16      1.81      0.00 
   -7    2   16     -0.91      0.00 
   -6    2   16      3.30      0.00 
   -5    2   16      5.10      0.00 
   -4    2   16      0.39      0.00 
   -3    2   16     -3.25      0.00 
   -2    2   16      4.06      0.00 
   -1    2   16      6.81      0.00 
    0    2   16     -3.57      0.00 
    1    2   16     -0.86      0.00 
    2    2   16      0.52      0.00 
    3    2   16      0.19      0.00 
    4    2   16      1.35      0.00 
    5    2   16      0.81      0.00 
    6    2   16     -0.36      0.00 
    7    2   16      1.85      0.00 
    8    2   16     -1.67      0.00 
  -11    3   16     -0.19      0.00 
  -10    3   16     -2.25      0.00 
   -9    3   16      1.20      0.00 
   -8    3   16     -0.93      0.00 
   -7    3   16      2.71      0.00 
   -6    3   16      7.59      0.00 
   -5    3   16     -3.72      0.00 
   -4    3   16     -1.18      0.00 
   -3    3   16      6.26      0.00 
   -2    3   16     -0.94      0.00 
   -1    3   16     -1.07      0.00 
    0    3   16      4.27      0.00 
    1    3   16      3.08      0.00 
    2    3   16      3.50      0.00 
    3    3   16     -2.79      0.00 
    4    3   16     -1.17      0.00 
    5    3   16      0.71      0.00 
    6    3   16     -0.24      0.00 
    7    3   16     -0.02      0.00 
    8    3   16      1.27      0.00 
  -11    4   16     -0.43      0.00 
  -10    4   16     -0.64      0.00 
   -9    4   16     -1.43      0.00 
   -8    4   16     -1.47      0.00 
   -7    4   16      2.93      0.00 
   -6    4   16      3.48      0.00 
   -5    4   16     -0.05      0.00 
   -4    4   16      2.33      0.00 
   -3    4   16      2.43      0.00 
   -2    4   16     -1.71      0.00 
   -1    4   16      4.93      0.00 
    0    4   16      0.64      0.00 
    1    4   16     -0.91      0.00 
    2    4   16      2.42      0.00 
    3    4   16      0.56      0.00 
    4    4   16     -0.21      0.00 
    5    4   16      1.17      0.00 
    6    4   16     -0.36      0.00 
    7    4   16      2.09      0.00 
    8    4   16     -0.20      0.00 
  -11    5   16      1.40      0.00 
  -10    5   16     -2.87      0.00 
   -9    5   16     -2.46      0.00 
   -8    5   16     -0.16      0.00 
   -7    5   16     -0.78      0.00 
   -6    5   16      5.34      0.00 
   -5    5   16      0.16      0.00 
   -4    5   16     -1.65      0.00 
   -3    5   16      5.13      0.00 
   -2    5   16      0.53      0.00 
   -1    5   16     -3.26      0.00 
    0    5   16      1.17      0.00 
    1    5   16      3.16      0.00 
    2    5   16      5.67      0.00 
    3    5   16     -0.38      0.00 
    4    5   16     -2.05      0.00 
    5    5   16      0.38      0.00 
    6    5   16      0.07      0.00 
    7    5   16     -0.39      0.00 
    8    5   16      0.42      0.00 
  -10    6   16      0.13      0.00 
   -9    6   16     -0.11      0.00 
   -8    6   16     -5.84      0.00 
   -7    6   16     -1.37      0.00 
   -6    6   16      6.99      0.00 
   -5    6   16     -0.59      0.00 
   -4    6   16     -3.79      0.00 
   -3    6   16      5.75      0.00 
   -2    6   16      0.69      0.00 
   -1    6   16     -1.09      0.00 
    0    6   16      1.03      0.00 
    1    6   16     -0.07      0.00 
    2    6   16      2.91      0.00 
    3    6   16      1.23      0.00 
    4    6   16     -1.70      0.00 
    5    6   16      1.17      0.00 
    6    6   16      0.55      0.00 
    7    6   16      0.81      0.00 
  -10    7   16     -0.57      0.00 
   -9    7   16     -4.32      0.00 
   -8    7   16     -1.03      0.00 
   -7    7   16     -1.34      0.00 
   -6    7   16      0.63      0.00 
   -5    7   16     -1.57      0.00 
   -4    7   16     -0.03      0.00 
   -3    7   16      6.19      0.00 
   -2    7   16     -1.34      0.00 
   -1    7   16     -5.88      0.00 
    0    7   16      0.95      0.00 
    1    7   16      1.46      0.00 
    2    7   16      3.35      0.00 
    3    7   16      1.08      0.00 
    4    7   16     -1.04      0.00 
    5    7   16      0.64      0.00 
    6    7   16     -0.31      0.00 
    7    7   16     -0.69      0.00 
  -10    8   16     -0.88      0.00 
   -9    8   16      0.33      0.00 
   -8    8   16     -2.05      0.00 
   -7    8   16     -5.36      0.00 
   -6    8   16      0.72      0.00 
   -5    8   16      2.23      0.00 
   -4    8   16     -3.77      0.00 
   -3    8   16      2.12      0.00 
   -2    8   16      0.75      0.00 
   -1    8   16     -2.85      0.00 
    0    8   16     -0.13      0.00 
    1    8   16      0.09      0.00 
    2    8   16      1.72      0.00 
    3    8   16      0.89      0.00 
    4    8   16     -1.65      0.00 
    5    8   16      1.10      0.00 
    6    8   16      0.84      0.00 
    7    8   16      0.39      0.00 
   -9    9   16     -2.05      0.00 
   -8    9   16     -0.26      0.00 
   -7    9   16     -2.23      0.00 
   -6    9   16     -1.83      0.00 
   -5    9   16     -3.23      0.00 
   -4    9   16     -1.29      0.00 
   -3    9   16      6.90      0.00 
   -2    9   16      0.04      0.00 
   -1    9   16     -8.35      0.00 
    0    9   16     -0.20      0.00 
    1    9   16      2.09      0.00 
    2    9   16      0.36      0.00 
    3    9   16     -0.43      0.00 
    4    9   16      0.18      0.00 
    5    9   16      1.39      0.00 
    6    9   16     -0.01      0.00 
   -8   10   16      0.22      0.00 
   -7   10   16     -0.61      0.00 
   -6   10   16     -3.91      0.00 
   -5   10   16     -1.87      0.00 
   -4   10   16     -0.33      0.00 
   -3   10   16      2.67      0.00 
   -2   10   16     -1.14      0.00 
   -1   10   16     -5.17      0.00 
    0   10   16      0.14      0.00 
    1   10   16      1.07      0.00 
    2   10   16     -0.34      0.00 
    3   10   16     -0.13      0.00 
    4   10   16     -1.30      0.00 
    5   10   16      0.96      0.00 
   -8   11   16      2.17      0.00 
   -7   11   16     -0.68      0.00 
   -6   11   16     -4.31      0.00 
   -5   11   16     -2.22      0.00 
   -4   11   16     -1.36      0.00 
   -3   11   16      4.01      0.00 
   -2   11   16      1.35      0.00 
   -1   11   16     -5.92      0.00 
    0   11   16     -0.83      0.00 
    1   11   16      1.38      0.00 
    2   11   16     -0.96      0.00 
    3   11   16     -1.20      0.00 
    4   11   16      0.48      0.00 
    5   11   16      1.02      0.00 
   -7   12   16      0.71      0.00 
   -6   12   16     -0.59      0.00 
   -5   12   16     -3.14      0.00 
   -4   12   16     -2.24      0.00 
   -3   12   16      2.88      0.00 
   -2   12   16      0.90      0.00 
   -1   12   16     -5.00      0.00 
    0   12   16     -0.56      0.00 
    1   12   16      1.86      0.00 
    2   12   16     -0.79      0.00 
    3   12   16     -0.63      0.00 
    4   12   16     -1.05      0.00 
   -5   13   16     -2.08      0.00 
   -4   13   16     -0.18      0.00 
   -3   13   16      1.74      0.00 
   -2   13   16      0.50      0.00 
   -1   13   16     -2.86      0.00 
    0   13   16      0.23      0.00 
    1   13   16      0.80      0.00 
    2   13   16     -1.09      0.00 
   -3   14   16     -0.44      0.00 
   -2   14   16      1.16      0.00 
   -1   14   16     -1.37      0.00 
    0   14   16     -0.38      0.00 
  -11    0   17      0.66      0.00 
   -9    0   17      0.22      0.00 
   -7    0   17      0.10      0.00 
    1    0   17      0.44      0.00 
    3    0   17      2.01      0.00 
    5    0   17     -2.15      0.00 
    7    0   17     -1.71      0.00 
  -11    1   17      0.54      0.00 
  -10    1   17      1.17      0.00 
   -9    1   17     -0.03      0.00 
   -8    1   17      2.35      0.00 
   -7    1   17      3.35      0.00 
   -6    1   17     -8.28      0.00 
   -5    1   17     -1.72      0.00 
   -1    1   17      0.63      0.00 
    0    1   17     -0.80      0.00 
    1    1   17     -0.06      0.00 
    2    1   17     -2.81      0.00 
    3    1   17     -0.38      0.00 
    4    1   17      0.03      0.00 
    5    1   17     -0.44      0.00 
    6    1   17     -0.73      0.00 
    7    1   17     -0.28      0.00 
  -11    2   17      0.07      0.00 
  -10    2   17      1.73      0.00 
   -9    2   17      0.59      0.00 
   -8    2   17      1.30      0.00 
   -7    2   17     -0.58      0.00 
   -6    2   17      1.51      0.00 
   -5    2   17      0.11      0.00 
   -4    2   17     -2.93      0.00 
   -3    2   17     -0.11      0.00 
   -2    2   17      5.75      0.00 
   -1    2   17     -5.69      0.00 
    0    2   17     -4.23      0.00 
    1    2   17     -0.01      0.00 
    2    2   17     -0.30      0.00 
    3    2   17      1.87      0.00 
    4    2   17      0.57      0.00 
    5    2   17     -1.44      0.00 
    6    2   17      0.51      0.00 
    7    2   17     -1.34      0.00 
  -11    3   17     -0.14      0.00 
  -10    3   17      1.22      0.00 
   -9    3   17      1.87      0.00 
   -8    3   17      0.63      0.00 
   -7    3   17      4.75      0.00 
   -6    3   17     -2.41      0.00 
   -5    3   17     -3.44      0.00 
   -4    3   17      2.82      0.00 
   -3    3   17      0.94      0.00 
   -2    3   17     -1.78      0.00 
   -1    3   17      1.06      0.00 
    0    3   17      1.45      0.00 
    1    3   17      0.54      0.00 
    2    3   17     -3.07      0.00 
    3    3   17     -1.93      0.00 
    4    3   17      0.90      0.00 
    5    3   17     -0.31      0.00 
    6    3   17     -0.23      0.00 
    7    3   17     -0.06      0.00 
  -10    4   17      1.45      0.00 
   -9    4   17     -0.14      0.00 
   -8    4   17      3.03      0.00 
   -7    4   17      3.24      0.00 
   -6    4   17     -1.57      0.00 
   -5    4   17      0.31      0.00 
   -4    4   17      2.62      0.00 
   -3    4   17     -2.95      0.00 
   -2    4   17      3.12      0.00 
   -1    4   17      1.77      0.00 
    0    4   17     -3.17      0.00 
    1    4   17     -0.00      0.00 
    2    4   17     -1.13      0.00 
    3    4   17     -0.04      0.00 
    4    4   17      1.30      0.00 
    5    4   17     -0.49      0.00 
    6    4   17      0.67      0.00 
    7    4   17      0.09      0.00 
  -10    5   17     -1.37      0.00 
   -9    5   17      2.59      0.00 
   -8    5   17      2.44      0.00 
   -7    5   17      3.04      0.00 
   -6    5   17     -0.07      0.00 
   -5    5   17     -0.30      0.00 
   -4    5   17      3.04      0.00 
   -3    5   17     -0.38      0.00 
   -2    5   17     -1.41      0.00 
   -1    5   17      1.94      0.00 
    0    5   17      2.88      0.00 
    1    5   17      3.04      0.00 
    2    5   17     -1.76      0.00 
    3    5   17     -2.94      0.00 
    4    5   17      0.71      0.00 
    5    5   17      0.03      0.00 
    6    5   17      0.06      0.00 
    7    5   17     -0.20      0.00 
  -10    6   17      1.25      0.00 
   -9    6   17     -0.89      0.00 
   -8    6   17      0.39      0.00 
   -7    6   17      6.51      0.00 
   -6    6   17      1.38      0.00 
   -5    6   17     -3.33      0.00 
   -4    6   17      4.36      0.00 
   -3    6   17      0.95      0.00 
   -2    6   17     -0.65      0.00 
   -1    6   17      3.09      0.00 
    0    6   17      0.79      0.00 
    1    6   17      1.40      0.00 
    2    6   17     -0.20      0.00 
    3    6   17     -1.98      0.00 
    4    6   17      1.08      0.00 
    5    6   17      0.92      0.00 
    6    6   17      0.05      0.00 
   -9    7   17      0.12      0.00 
   -8    7   17      2.57      0.00 
   -7    7   17      3.16      0.00 
   -6    7   17     -0.69      0.00 
   -5    7   17      0.43      0.00 
   -4    7   17      6.32      0.00 
   -3    7   17     -0.32      0.00 
   -2    7   17     -4.74      0.00 
   -1    7   17      3.22      0.00 
    0    7   17      3.87      0.00 
    1    7   17      2.70      0.00 
    2    7   17     -0.02      0.00 
    3    7   17     -1.87      0.00 
    4    7   17      0.62      0.00 
    5    7   17     -0.21      0.00 
    6    7   17     -0.51      0.00 
   -9    8   17      0.35      0.00 
   -8    8   17     -1.44      0.00 
   -7    8   17      2.26      0.00 
   -6    8   17      3.81      0.00 
   -5    8   17     -1.01      0.00 
   -4    8   17      1.91      0.00 
   -3    8   17      0.47      0.00 
   -2    8   17     -0.96      0.00 
   -1    8   17      3.32      0.00 
    0    8   17      1.93      0.00 
    1    8   17      1.63      0.00 
    2    8   17      1.01      0.00 
    3    8   17     -1.75      0.00 
    4    8   17      0.68      0.00 
    5    8   17      0.85      0.00 
    6    8   17      0.03      0.00 
   -8    9   17     -0.53      0.00 
   -7    9   17      0.48      0.00 
   -6    9   17      1.06      0.00 
   -5    9   17      0.05      0.00 
   -4    9   17      5.05      0.00 
   -3    9   17      1.30      0.00 
   -2    9   17     -5.63      0.00 
   -1    9   17      1.39      0.00 
    0    9   17      4.35      0.00 
    1    9   17      1.45      0.00 
    2    9   17     -0.34      0.00 
    3    9   17     -0.08      0.00 
    4    9   17      1.12      0.00 
    5    9   17     -0.32      0.00 
   -8   10   17     -0.45      0.00 
   -7   10   17     -0.94      0.00 
   -6   10   17      0.48      0.00 
   -5   10   17      1.29      0.00 
   -4   10   17      2.76      0.00 
   -3   10   17     -1.07      0.00 
   -2   10   17     -3.72      0.00 
   -1   10   17      2.73      0.00 
    0   10   17      3.09      0.00 
    1   10   17      0.10      0.00 
    2   10   17      0.65      0.00 
    3   10   17     -0.57      0.00 
    4   10   17      0.42      0.00 
   -7   11   17     -3.50      0.00 
   -6   11   17      0.03      0.00 
   -5   11   17      1.85      0.00 
   -4   11   17      2.69      0.00 
   -3   11   17      0.58      0.00 
   -2   11   17     -4.13      0.00 
   -1   11   17      0.80      0.00 
    0   11   17      2.46      0.00 
    1   11   17     -0.13      0.00 
    2   11   17     -0.47      0.00 
    3   11   17      0.77      0.00 
   -5   12   17     -0.71      0.00 
   -4   12   17      2.19      0.00 
   -3   12   17      0.60      0.00 
   -2   12   17     -3.55      0.00 
   -1   12   17      0.18      0.00 
    0   12   17      2.69      0.00 
    1   12   17     -0.40      0.00 
    2   12   17     -0.13      0.00 
   -3   13   17      0.40      0.00 
   -2   13   17     -2.91      0.00 
   -1   13   17      0.47      0.00 
    0   13   17      1.22      0.00 
  -10    0   18     -0.99      0.00 
   -8    0   18     -2.47      0.00 
   -6    0   18     -0.15      0.00 
    0    0   18      3.47      0.00 
    2    0   18      2.34      0.00 
    4    0   18     -1.92      0.00 
    6    0   18      0.32      0.00 
  -10    1   18     -0.36      0.00 
   -9    1   18     -0.52      0.00 
   -8    1   18      1.12      0.00 
   -7    1   18     -5.79      0.00 
   -6    1   18     -3.22      0.00 
   -1    1   18      2.39      0.00 
    0    1   18      0.24      0.00 
    1    1   18     -1.62      0.00 
    2    1   18     -0.67      0.00 
    3    1   18      0.36      0.00 
    4    1   18     -0.71      0.00 
    5    1   18      0.35      0.00 
    6    1   18     -0.25      0.00 
  -10    2   18     -0.65      0.00 
   -9    2   18     -0.11      0.00 
   -8    2   18     -1.32      0.00 
   -7    2   18     -2.32      0.00 
   -6    2   18      0.62      0.00 
   -5    2   18     -1.60      0.00 
   -2    2   18     -4.00      0.00 
   -1    2   18     -5.22      0.00 
    0    2   18      1.99      0.00 
    1    2   18      0.47      0.00 
    2    2   18      2.60      0.00 
    3    2   18      0.28      0.00 
    4    2   18     -1.79      0.00 
    5    2   18     -0.35      0.00 
    6    2   18     -0.22      0.00 
  -10    3   18      0.46      0.00 
   -9    3   18     -0.43      0.00 
   -8    3   18      0.21      0.00 
   -7    3   18     -1.93      0.00 
   -6    3   18     -4.05      0.00 
   -5    3   18      0.45      0.00 
   -4    3   18      0.60      0.00 
   -3    3   18     -1.37      0.00 
   -2    3   18     -2.54      0.00 
   -1    3   18      0.66      0.00 
    0    3   18      0.01      0.00 
    1    3   18     -2.11      0.00 
    2    3   18     -1.52      0.00 
    3    3   18      0.99      0.00 
    4    3   18     -0.54      0.00 
    5    3   18     -0.05      0.00 
    6    3   18     -0.55      0.00 
  -10    4   18     -0.00      0.00 
   -9    4   18     -0.19      0.00 
   -8    4   18      1.36      0.00 
   -7    4   18     -2.97      0.00 
   -6    4   18     -2.28      0.00 
   -5    4   18      1.25      0.00 
   -4    4   18     -2.82      0.00 
   -3    4   18     -0.35      0.00 
   -2    4   18      0.68      0.00 
   -1    4   18     -5.05      0.00 
    0    4   18     -1.70      0.00 
    1    4   18     -0.91      0.00 
    2    4   18      0.72      0.00 
    3    4   18      1.55      0.00 
    4    4   18     -0.66      0.00 
    5    4   18     -0.45      0.00 
    6    4   18      0.07      0.00 
   -9    5   18      1.94      0.00 
   -8    5   18     -0.25      0.00 
   -7    5   18     -2.49      0.00 
   -6    5   18     -1.25      0.00 
   -5    5   18      1.25      0.00 
   -4    5   18     -2.50      0.00 
   -3    5   18     -1.51      0.00 
   -2    5   18      0.57      0.00 
   -1    5   18     -0.17      0.00 
    0    5   18      0.01      0.00 
    1    5   18     -2.66      0.00 
    2    5   18     -2.70      0.00 
    3    5   18      1.14      0.00 
    4    5   18     -0.05      0.00 
    5    5   18     -0.03      0.00 
    6    5   18     -0.30      0.00 
   -9    6   18     -0.52      0.00 
   -8    6   18      2.49      0.00 
   -7    6   18     -0.05      0.00 
   -6    6   18     -3.73      0.00 
   -5    6   18      0.67      0.00 
   -4    6   18     -0.24      0.00 
   -3    6   18     -1.60      0.00 
   -2    6   18      1.87      0.00 
   -1    6   18     -1.43      0.00 
    0    6   18     -1.94      0.00 
    1    6   18     -1.68      0.00 
    2    6   18     -1.68      0.00 
    3    6   18      1.10      0.00 
    4    6   18      0.90      0.00 
    5    6   18     -0.44      0.00 
   -8    7   18      1.79      0.00 
   -7    7   18     -1.74      0.00 
   -6    7   18     -1.88      0.00 
   -5    7   18      4.21      0.00 
   -4    7   18     -0.92      0.00 
   -3    7   18     -4.82      0.00 
   -2    7   18      2.03      0.00 
   -1    7   18      2.48      0.00 
    0    7   18     -0.41      0.00 
    1    7   18     -1.96      0.00 
    2    7   18     -2.55      0.00 
    3    7   18      0.97      0.00 
    4    7   18      0.03      0.00 
    5    7   18     -0.48      0.00 
   -8    8   18      1.47      0.00 
   -7    8   18      1.55      0.00 
   -6    8   18     -1.16      0.00 
   -5    8   18      0.37      0.00 
   -4    8   18     -0.51      0.00 
   -3    8   18     -1.36      0.00 
   -2    8   18      3.82      0.00 
   -1    8   18      0.85      0.00 
    0    8   18     -1.21      0.00 
    1    8   18     -0.63      0.00 
    2    8   18     -1.78      0.00 
    3    8   18      0.18      0.00 
    4    8   18      0.97      0.00 
   -7    9   18      1.65      0.00 
   -6    9   18     -0.48      0.00 
   -5    9   18      2.20      0.00 
   -4    9   18      0.87      0.00 
   -3    9   18     -3.42      0.00 
   -2    9   18      1.14      0.00 
   -1    9   18      3.41      0.00 
    0    9   18      0.16      0.00 
    1    9   18     -1.30      0.00 
    2    9   18     -1.18      0.00 
    3    9   18      1.09      0.00 
    4    9   18     -0.36      0.00 
   -6   10   18      0.57      0.00 
   -5   10   18      1.26      0.00 
   -4   10   18     -0.43      0.00 
   -3   10   18     -2.52      0.00 
   -2   10   18      3.24      0.00 
   -1   10   18      3.10      0.00 
    0   10   18     -0.79      0.00 
    1   10   18     -0.31      0.00 
    2   10   18     -0.38      0.00 
    3   10   18     -0.31      0.00 
   -5   11   18      1.41      0.00 
   -4   11   18     -0.25      0.00 
   -3   11   18     -2.17      0.00 
   -2   11   18      1.67      0.00 
   -1   11   18      2.46      0.00 
    0   11   18     -0.59      0.00 
    1   11   18     -0.26      0.00 
    2   11   18      0.21      0.00 
   -3   12   18     -1.64      0.00 
   -2   12   18      1.14      0.00 
   -1   12   18      2.42      0.00 
   -9    0   19     -0.57      0.00 
   -7    0   19      3.40      0.00 
    1    0   19      1.79      0.00 
    3    0   19     -1.47      0.00 
    5    0   19      1.21      0.00 
   -9    1   19      0.12      0.00 
   -8    1   19     -1.36      0.00 
   -7    1   19     -1.74      0.00 
    0    1   19     -2.06      0.00 
    1    1   19     -0.70      0.00 
    2    1   19      0.41      0.00 
    3    1   19     -0.22      0.00 
    4    1   19      1.25      0.00 
    5    1   19      0.44      0.00 
   -9    2   19     -0.04      0.00 
   -8    2   19     -2.02      0.00 
   -7    2   19      1.50      0.00 
   -6    2   19      1.33      0.00 
   -1    2   19      3.32      0.00 
    0    2   19      1.71      0.00 
    1    2   19      1.92      0.00 
    2    2   19      0.47      0.00 
    3    2   19     -2.08      0.00 
    4    2   19      0.02      0.00 
    5    2   19      0.60      0.00 
   -9    3   19     -0.63      0.00 
   -8    3   19     -1.02      0.00 
   -7    3   19     -1.46      0.00 
   -6    3   19      0.83      0.00 
   -5    3   19      1.04      0.00 
   -4    3   19      0.55      0.00 
   -3    3   19     -1.77      0.00 
   -2    3   19      1.20      0.00 
   -1    3   19      2.47      0.00 
    0    3   19     -1.12      0.00 
    1    3   19     -0.49      0.00 
    2    3   19      0.46      0.00 
    3    3   19     -0.22      0.00 
    4    3   19      0.15      0.00 
    5    3   19      0.16      0.00 
   -9    4   19      0.23      0.00 
   -8    4   19     -1.51      0.00 
   -7    4   19     -1.87      0.00 
   -6    4   19      1.13      0.00 
   -5    4   19     -0.45      0.00 
   -4    4   19     -0.79      0.00 
   -3    4   19      0.58      0.00 
   -2    4   19     -2.74      0.00 
   -1    4   19     -0.50      0.00 
    0    4   19      1.43      0.00 
    1    4   19      1.64      0.00 
    2    4   19      1.78      0.00 
    3    4   19     -1.05      0.00 
    4    4   19     -0.57      0.00 
    5    4   19      0.05      0.00 
   -8    5   19     -2.54      0.00 
   -7    5   19     -1.00      0.00 
   -6    5   19      1.89      0.00 
   -5    5   19     -1.98      0.00 
   -4    5   19     -1.19      0.00 
   -3    5   19      0.98      0.00 
   -2    5   19     -1.14      0.00 
   -1    5   19      0.09      0.00 
    0    5   19     -1.04      0.00 
    1    5   19     -1.06      0.00 
    2    5   19      1.53      0.00 
    3    5   19      0.14      0.00 
    4    5   19     -0.39      0.00 
    5    5   19      0.15      0.00 
   -8    6   19     -0.75      0.00 
   -7    6   19     -2.20      0.00 
   -6    6   19     -0.67      0.00 
   -5    6   19     -0.43      0.00 
   -4    6   19     -1.02      0.00 
   -3    6   19      1.05      0.00 
   -2    6   19     -2.21      0.00 
   -1    6   19     -2.63      0.00 
    0    6   19     -0.67      0.00 
    1    6   19      0.09      0.00 
    2    6   19      1.47      0.00 
    3    6   19      0.51      0.00 
    4    6   19     -0.53      0.00 
   -7    7   19     -2.41      0.00 
   -6    7   19      2.33      0.00 
   -5    7   19     -0.58      0.00 
   -4    7   19     -4.28      0.00 
   -3    7   19      0.60      0.00 
   -2    7   19      0.74      0.00 
   -1    7   19     -1.93      0.00 
    0    7   19     -1.87      0.00 
    1    7   19     -1.62      0.00 
    2    7   19      1.52      0.00 
    3    7   19      0.49      0.00 
    4    7   19     -0.73      0.00 
   -7    8   19     -1.71      0.00 
   -6    8   19     -0.25      0.00 
   -5    8   19     -0.96      0.00 
   -4    8   19     -2.08      0.00 
   -3    8   19      2.51      0.00 
   -2    8   19     -0.41      0.00 
   -1    8   19     -3.47      0.00 
    0    8   19     -1.29      0.00 
    1    8   19     -0.82      0.00 
    2    8   19      0.41      0.00 
    3    8   19      0.80      0.00 
   -6    9   19      0.10      0.00 
   -5    9   19     -0.04      0.00 
   -4    9   19     -2.48      0.00 
   -3    9   19      0.04      0.00 
   -2    9   19      0.91      0.00 
   -1    9   19     -1.47      0.00 
    0    9   19     -1.76      0.00 
    1    9   19     -1.31      0.00 
    2    9   19      1.08      0.00 
   -4   10   19     -2.00      0.00 
   -3   10   19      1.50      0.00 
   -2   10   19      1.47      0.00 
   -1   10   19     -2.08      0.00 
    0   10   19     -1.28      0.00 
    1   10   19     -0.37      0.00 
    0    0   20      0.51      0.00 
    2    0   20     -1.79      0.00 
    4    0   20      0.45      0.00 
    0    1   20     -0.63      0.00 
    1    1   20      0.20      0.00 
    2    1   20      0.41      0.00 
    3    1   20      1.11      0.00 
    4    1   20      0.69      0.00 
    0    2   20      0.22      0.00 
    1    2   20      0.56      0.00 
    2    2   20     -2.05      0.00 
    3    2   20      0.39      0.00 
    4    2   20      0.74      0.00 
   -7    3   20      1.48      0.00 
   -1    3   20     -1.43      0.00 
    0    3   20     -0.76      0.00 
    1    3   20     -0.02      0.00 
    2    3   20     -0.10      0.00 
    3    3   20      0.56      0.00 
    4    3   20      0.67      0.00 
   -7    4   20      1.16      0.00 
   -6    4   20      1.09      0.00 
   -5    4   20      0.29      0.00 
   -4    4   20      0.71      0.00 
   -3    4   20     -0.14      0.00 
   -2    4   20      1.11      0.00 
   -1    4   20      2.08      0.00 
    0    4   20      1.38      0.00 
    1    4   20      0.93      0.00 
    2    4   20     -1.27      0.00 
    3    4   20     -0.43      0.00 
    4    4   20      0.31      0.00 
   -7    5   20      2.40      0.00 
   -6    5   20      0.09      0.00 
   -5    5   20     -0.75      0.00 
   -4    5   20      1.95      0.00 
   -3    5   20      0.01      0.00 
   -2    5   20      1.09      0.00 
   -1    5   20      0.93      0.00 
    0    5   20     -0.13      0.00 
    1    5   20      1.21      0.00 
    2    5   20      0.06      0.00 
    3    5   20     -0.51      0.00 
   -6    6   20      0.09      0.00 
   -5    6   20      0.65      0.00 
   -4    6   20      1.70      0.00 
   -3    6   20     -0.99      0.00 
   -2    6   20     -0.77      0.00 
   -1    6   20      1.46      0.00 
    0    6   20      1.56      0.00 
    1    6   20      1.45      0.00 
    2    6   20     -0.19      0.00 
    3    6   20     -0.51      0.00 
   -6    7   20      0.82      0.00 
   -5    7   20     -2.24      0.00 
   -4    7   20      0.69      0.00 
   -3    7   20      0.88      0.00 
   -2    7   20     -0.70      0.00 
   -1    7   20      0.16      0.00 
    0    7   20      0.29      0.00 
    1    7   20      1.50      0.00 
    2    7   20      0.71      0.00 
   -5    8   20     -1.32      0.00 
   -4    8   20      1.95      0.00 
   -3    8   20      0.31      0.00 
   -2    8   20     -2.73      0.00 
   -1    8   20      0.05      0.00 
    0    8   20      0.74      0.00 
    1    8   20      0.99      0.00 
   -3    9   20      0.15      0.00 
   -2    9   20     -1.18      0.00 
   -1    9   20     -0.58      0.00 
    1    1   21      0.24      0.00 
    2    1   21      0.85      0.00 
    3    1   21      0.12      0.00 
    0    2   21      0.29      0.00 
    1    2   21     -1.28      0.00 
    2    2   21     -0.10      0.00 
    0    3   21      0.36      0.00 
    1    3   21     -0.31      0.00 
    2    3   21      0.93      0.00 
   -1    4   21      0.03      0.00 
    0    4   21     -0.19      0.00 
    1    4   21     -1.13      0.00 
    2    4   21     -0.23      0.00 
   -5    5   21      0.88      0.00 
   -4    5   21      0.37      0.00 
   -3    5   21      0.35      0.00 
   -2    5   21      0.62      0.00 
   -1    5   21     -0.69      0.00 
    0    5   21      0.13      0.00 
    1    5   21     -0.19      0.00 
   -4    6   21     -0.53      0.00 
   -3    6   21     -0.09      0.00 
   -2    6   21      1.66      0.00 
   -1    6   21      0.82      0.00 
    0    6   21      0.48      0.00 
   -3    7   21      0.24      0.00 
   -2    7   21      1.07      0.00 
   13   10    0     -0.19      0.00 
   12   12    0      1.32      0.00 
   14    6    1     -0.57      0.00 
  -14    7    1      0.15      0.00 
  -13   10    1      0.69      0.00 
   12   12    1      0.29      0.00 
  -11   14    1     -0.74      0.00 
   10   15    1     -0.71      0.00 
    7   18    1      0.98      0.00 
  -14    7    2     -0.74      0.00 
   13    9    2      0.53      0.00 
  -11   14    2     -0.10      0.00 
    9   16    2      0.16      0.00 
    8   17    2      0.70      0.00 
    7   18    2     -0.45      0.00 
    3   20    2     -0.48      0.00 
  -15    0    3     -0.11      0.00 
  -15    1    3     -0.40      0.00 
   14    5    3     -0.14      0.00 
   11   13    3      0.09      0.00 
  -11   14    3     -0.35      0.00 
    5   19    3      0.29      0.00 
    3   20    3     -1.72      0.00 
  -15    1    4      0.14      0.00 
   14    3    4      0.06      0.00 
   13    8    4      1.00      0.00 
  -13   10    4      1.35      0.00 
  -11   14    4      0.16      0.00 
   -7   18    4      0.20      0.00 
   -3   20    4     -0.60      0.00 
    2   20    4     -1.37      0.00 
  -14    7    5     -0.39      0.00 
   13    7    5     -0.41      0.00 
  -13   10    5     -1.05      0.00 
   12   10    5      0.18      0.00 
  -12   12    5      0.21      0.00 
   -7   18    5     -0.79      0.00 
    6   18    5     -0.19      0.00 
   -2   20    5      1.21      0.00 
    1   20    5      0.04      0.00 
   13    6    6     -0.61      0.00 
  -14    7    6     -0.85      0.00 
  -12   12    6      0.78      0.00 
  -10   15    6     -1.07      0.00 
   -9   16    6     -0.55      0.00 
   -8   17    6     -0.50      0.00 
   -5   19    6     -0.51      0.00 
   11   11    7      0.52      0.00 
    5   18    7      0.15      0.00 
   -4   19    7      0.73      0.00 
    3   19    7      0.45      0.00 
   13    1    8     -2.80      0.00 
   13    2    8     -0.02      0.00 
  -13    9    8     -1.56      0.00 
   11   10    8     -0.15      0.00 
   10   12    8      0.14      0.00 
  -11   13    8      0.77      0.00 
    8   15    8      0.13      0.00 
    7   16    8     -0.44      0.00 
   -3   19    8     -0.51      0.00 
  -14    5    9     -0.10      0.00 
   12    6    9     -0.79      0.00 
   11    9    9      0.47      0.00 
    9   13    9     -0.17      0.00 
  -10   14    9     -1.32      0.00 
   -8   16    9     -0.26      0.00 
    5   17    9     -0.05      0.00 
   -5   18    9      0.50      0.00 
   -1   19    9      0.46      0.00 
  -14    3   10      1.61      0.00 
   12    4   10      0.36      0.00 
  -13    8   10     -0.29      0.00 
   11    8   10     -0.21      0.00 
  -11   12   10     -1.40      0.00 
   -6   17   10     -0.03      0.00 
   -4   18   10     -0.67      0.00 
    2   18   10     -0.79      0.00 
  -14    1   11     -2.36      0.00 
  -13    7   11     -0.62      0.00 
  -10   13   11     -0.85      0.00 
    7   14   11      0.53      0.00 
    6   15   11      0.01      0.00 
   -7   16   11      0.09      0.00 
    3   17   11      0.59      0.00 
   -2   18   11     -0.21      0.00 
   -1   18   11      0.44      0.00 
    0   18   11      1.13      0.00 
   11    4   12      1.41      0.00 
  -13    6   12      0.37      0.00 
   10    8   12      0.31      0.00 
    8   12   12     -1.26      0.00 
   -6   16   12      0.89      0.00 
    4   16   12     -0.36      0.00 
   -4   17   12      0.59      0.00 
  -13    4   13     -0.33      0.00 
   10    6   13      0.53      0.00 
    9    9   13      0.06      0.00 
  -11   10   13      0.69      0.00 
   -9   13   13     -0.99      0.00 
   -8   14   13     -0.15      0.00 
   -5   16   13     -0.30      0.00 
   -2    0   14     -4.05      0.00 
  -13    1   14     -0.06      0.00 
   10    3   14      0.62      0.00 
    9    7   14     -0.76      0.00 
  -11    9   14     -0.32      0.00 
   -9   12   14      0.90      0.00 
   -7   14   14     -0.70      0.00 
    3   15   14      1.27      0.00 
   -3   16   14      0.82      0.00 
    0   16   14      0.72      0.00 
   -3    0   15     -3.66      0.00 
    9    5   15      0.64      0.00 
    8    8   15      0.41      0.00 
    7   10   15      0.59      0.00 
   -6   14   15      0.69      0.00 
    3   14   15      0.12      0.00 
   -4   15   15     -0.41      0.00 
    1   15   15      0.57      0.00 
  -12    0   16      0.41      0.00 
   -4    0   16     -4.02      0.00 
   -2    0   16      7.96      0.00 
  -12    1   16     -0.41      0.00 
   -4    1   16      1.20      0.00 
   -3    1   16      3.07      0.00 
   -2    1   16     -1.87      0.00 
  -11    6   16     -0.47      0.00 
    8    6   16      0.22      0.00 
   -9   10   16     -1.24      0.00 
    6   10   16      0.44      0.00 
   -6   13   16     -2.53      0.00 
    3   13   16     -1.05      0.00 
   -4   14   16     -1.38      0.00 
    1   14   16      1.01      0.00 
   -5    0   17     -4.03      0.00 
   -3    0   17      3.47      0.00 
   -1    0   17     -9.25      0.00 
   -4    1   17      3.32      0.00 
   -3    1   17     -0.43      0.00 
   -2    1   17     -1.97      0.00 
    8    1   17      0.57      0.00 
    8    2   17     -1.31      0.00 
  -11    4   17     -0.27      0.00 
    7    6   17      0.22      0.00 
  -10    7   17     -1.96      0.00 
   -9    9   17     -0.07      0.00 
    5   10   17      0.43      0.00 
    4   11   17      1.07      0.00 
   -6   12   17     -0.84      0.00 
   -4   13   17      1.56      0.00 
    1   13   17     -0.81      0.00 
   -4    0   18      0.85      0.00 
   -2    0   18     -6.37      0.00 
   -5    1   18      4.22      0.00 
   -4    1   18      0.39      0.00 
   -3    1   18     -3.14      0.00 
   -2    1   18     -1.07      0.00 
    7    1   18      1.41      0.00 
   -4    2   18     -2.24      0.00 
   -3    2   18      2.55      0.00 
    7    2   18     -0.84      0.00 
    6    6   18     -0.18      0.00 
   -9    7   18      2.22      0.00 
    5    8   18     -0.19      0.00 
   -7   10   18      1.48      0.00 
   -6   11   18      2.48      0.00 
   -4   12   18      0.57      0.00 
    0   12   18     -0.13      0.00 
   -5    0   19     -0.30      0.00 
   -3    0   19     -1.56      0.00 
   -1    0   19      4.19      0.00 
   -6    1   19      4.47      0.00 
   -5    1   19      1.53      0.00 
   -4    1   19     -1.43      0.00 
   -3    1   19     -0.75      0.00 
   -2    1   19      4.52      0.00 
   -1    1   19      1.25      0.00 
    6    1   19      1.13      0.00 
   -5    2   19     -1.61      0.00 
   -4    2   19      1.19      0.00 
   -3    2   19     -0.29      0.00 
   -2    2   19     -2.40      0.00 
    6    2   19      0.06      0.00 
   -9    5   19     -0.81      0.00 
   -8    7   19     -1.87      0.00 
   -5   10   19     -0.15      0.00 
   -3   11   19      0.85      0.00 
   -2   11   19      1.01      0.00 
   -1   11   19     -1.61      0.00 
   -8    0   20      2.42      0.00 
   -6    0   20     -2.17      0.00 
   -4    0   20      0.05      0.00 
   -2    0   20      1.61      0.00 
   -8    1   20     -0.02      0.00 
   -7    1   20      2.11      0.00 
   -6    1   20      1.37      0.00 
   -5    1   20     -1.04      0.00 
   -4    1   20     -0.38      0.00 
   -3    1   20      2.48      0.00 
   -2    1   20      1.10      0.00 
   -1    1   20     -3.66      0.00 
   -8    2   20      1.01      0.00 
   -7    2   20      2.32      0.00 
   -6    2   20     -1.06      0.00 
   -5    2   20      0.17      0.00 
   -4    2   20      1.02      0.00 
   -3    2   20     -0.25      0.00 
   -2    2   20      1.78      0.00 
   -1    2   20      1.20      0.00 
   -8    3   20      0.48      0.00 
   -6    3   20      0.92      0.00 
   -5    3   20      1.05      0.00 
   -4    3   20      0.03      0.00 
   -3    3   20      0.71      0.00 
   -2    3   20      3.06      0.00 
   -8    4   20     -0.26      0.00 
   -7    6   20      0.40      0.00 
   -4    9   20      0.20      0.00 
    0    9   20     -0.11      0.00 
   -7    0   21     -2.34      0.00 
   -5    0   21      0.39      0.00 
   -3    0   21     -0.05      0.00 
   -1    0   21      0.15      0.00 
    1    0   21     -1.87      0.00 
    3    0   21     -0.14      0.00 
   -7    1   21      0.13      0.00 
   -6    1   21     -0.95      0.00 
   -5    1   21     -0.57      0.00 
   -4    1   21      0.12      0.00 
   -3    1   21      0.13      0.00 
   -2    1   21     -3.23      0.00 
   -1    1   21     -0.46      0.00 
    0    1   21      0.61      0.00 
   -7    2   21     -0.95      0.00 
   -6    2   21     -0.94      0.00 
   -5    2   21      0.46      0.00 
   -4    2   21     -0.33      0.00 
   -3    2   21      0.02      0.00 
   -2    2   21     -0.24      0.00 
   -1    2   21     -0.36      0.00 
    3    2   21      0.58      0.00 
   -7    3   21     -0.07      0.00 
   -6    3   21     -0.21      0.00 
   -5    3   21      0.07      0.00 
   -4    3   21     -0.55      0.00 
   -3    3   21      0.85      0.00 
   -2    3   21     -1.80      0.00 
   -1    3   21     -1.59      0.00 
   -6    4   21      0.27      0.00 
   -5    4   21     -0.03      0.00 
   -4    4   21     -0.31      0.00 
   -3    4   21      0.88      0.00 
   -2    4   21      0.37      0.00 
   -6    5   21     -1.06      0.00 
    2    5   21     -0.31      0.00 
   -5    6   21      1.58      0.00 
    1    6   21     -0.85      0.00 
   -4    7   21      0.85      0.00 
   -1    7   21      0.78      0.00 
    0    7   21      0.57      0.00 
   -4    0   22      0.36      0.00 
   -2    0   22      0.54      0.00 
    0    0   22     -1.07      0.00 
   -5    1   22     -0.11      0.00 
   -4    1   22     -0.10      0.00 
   -3    1   22     -0.98      0.00 
   -2    1   22     -0.02      0.00 
   -1    1   22      1.23      0.00 
    0    1   22     -0.26      0.00 
    1    1   22      0.85      0.00 
   -5    2   22     -0.30      0.00 
   -4    2   22     -0.02      0.00 
   -3    2   22     -0.27      0.00 
   -2    2   22      0.20      0.00 
   -1    2   22      0.22      0.00 
    0    2   22     -0.51      0.00 
   -4    3   22     -0.37      0.00 
   -3    3   22     -0.96      0.00 
   -2    3   22     -0.94      0.00 
   -1    3   22      1.04      0.00 
    0    3   22     -0.25      0.00 
   -3    4   22     -0.35      0.00 
   -2    4   22     -0.69      0.00 
   -1    4   22     -0.12      0.00 
    0    0    0      0.00      0.00 
# SQUEEZE RESULTS (Version = 270519) 
# Note: Data are Listed for all Voids in the P1 Unit Cell 
# i.e. Centre of Gravity, Solvent Accessible Volume, 
# Recovered number of Electrons in the Void and 
# Details about the Squeezed Material 
loop_ 
  _platon_squeeze_void_nr 
  _platon_squeeze_void_average_x 
  _platon_squeeze_void_average_y 
  _platon_squeeze_void_average_z 
  _platon_squeeze_void_volume 
  _platon_squeeze_void_count_electrons 
  _platon_squeeze_void_content 
   1 -0.220  0.055  0.700       186        53 ' ' 
   2  0.220  0.945  0.300       186        53 ' ' 
   3  0.280  0.445  0.199       182        53 ' ' 
   4  0.720  0.555  0.801       183        53 ' ' 
_platon_squeeze_void_probe_radius                  1.20 
_platon_squeeze_details 
) 
TITL cu_PDJPW8_0m     P 21/n       R = 0.12 
CELL   12.5212   17.2596   18.8102     90.00     98.39     90.00 
SPGR P21/n 
# Solvent Accessible Volume =       735 
# Electrons Found in S.A.V. =       212 
# Note: Atoms in Void are Labelled as Cxxx and Qxxx for all Others 
C101 0.251 0.993 0.299 !       7.24 eA-3 
C102 0.205 0.845 0.331 !       7.02 eA-3 
C103 0.969 0.060 0.730 !       6.29 eA-3 
C104 0.372 0.946 0.342 !       6.17 eA-3 
C105 0.237 0.042 0.265 !       4.59 eA-3 
C106 0.372 0.435 0.190 !       4.25 eA-3 
C107 0.328 0.413 0.234 !       2.78 eA-3 
Q108 0.818 0.237-0.006 !       2.13 eA-3 
Q109 0.283 0.437 0.436 !       1.49 eA-3 
Q110 0.547 0.755 0.643 !       1.42 eA-3 
Q111 0.045 0.282 0.603 !       1.42 eA-3 
Q112 0.269 0.836 0.890 !       1.36 eA-3 
Q113 0.191 0.824 0.013 !       1.28 eA-3 
Q114 0.564 0.106 0.035 !       1.22 eA-3 
Q115 0.420 0.824 0.137 !       1.21 eA-3 
Q116 0.690 0.114 0.164 !       1.12 eA-3 
Q117 0.513 0.173 0.156 !       1.06 eA-3 
Q118 0.047 0.764 0.571 !       1.03 eA-3 
Q119 0.891 0.906 0.467 !       1.01 eA-3 
Q120 0.112 0.133 0.873 !       1.00 eA-3 
Q121 0.501 0.179 0.797 !       0.99 eA-3 
Q122 0.106 0.170 0.367 !       0.95 eA-3 
Q123 0.296 0.768-0.001 !       0.93 eA-3 
Q124 0.453 0.097 0.124 !       0.91 eA-3 
Q125 0.043 0.248 0.248 !       0.86 eA-3 
Q126 0.532 0.070 0.081 !       0.86 eA-3 
Q127 0.171 0.240 0.056 !       0.81 eA-3 
Q128 0.032 0.179 0.299 !       0.77 eA-3 
Q129 0.622 0.738 0.147 !       0.75 eA-3 
Q130 0.954 0.776 0.116 !       0.74 eA-3 
Q131 0.374 0.980 0.860 !       0.71 eA-3 
Q132 0.090 0.829 0.710 !       0.70 eA-3 
Q133 0.920 0.811 0.115 !       0.69 eA-3 
Q134 0.204 0.612 0.010 !       0.68 eA-3 
Q135 0.017 0.203 0.403 !       0.67 eA-3 
Q136 0.825 0.843 0.952 !       0.67 eA-3 
Q137 0.173 0.026 0.629 !       0.66 eA-3 
Q138 0.176 0.527 0.973 !       0.65 eA-3 
Q139 0.595 0.422 0.488 !       0.65 eA-3 
Q140 0.171 0.552 0.875 !       0.64 eA-3 
Q141 0.329 0.794 0.519 !       0.64 eA-3 
Q142 0.109 0.695 0.688 !       0.63 eA-3 
Q143 0.854 0.640 0.309 !       0.62 eA-3 
Q144 0.436 0.315 0.842 !       0.62 eA-3 
Q145 0.619 0.755 0.190 !       0.61 eA-3 
Q146 0.671 0.479 0.063 !       0.60 eA-3 
Q147 0.735 0.952 0.360 !       0.60 eA-3 
Q148 0.418 0.805 0.939 !       0.59 eA-3 
Q149 0.249 0.152 0.575 !       0.59 eA-3 
Q150 0.576 0.442 0.429 !       0.58 eA-3 
Q151 0.503 0.139 0.206 !       0.58 eA-3 
Q152 0.950 0.278 0.041 !       0.57 eA-3 
Q153 0.191 0.880 0.059 !       0.56 eA-3 
Q154 0.518 0.704 0.554 !       0.53 eA-3 
Q155 0.909 0.771 0.576 !       0.51 eA-3 
Q156 0.861 0.683 0.453 !       0.50 eA-3 
) 
;
_shelx_fab_checksum              77104

####################################################################### 
# 
# This file contains crystal structure data downloaded from the 
# Cambridge Structural Database (CSD) hosted by the Cambridge 
# Crystallographic Data Centre (CCDC).
# 
# Full information about CCDC data access policies and citation 
# guidelines are available at http://www.ccdc.cam.ac.uk/access/V1 
# 
# Audit and citation data items may have been added by the CCDC. 
# Please retain this information to preserve the provenance of 
# this file and to allow appropriate attribution of the data. 
# 
#######################################################################

data_mo_PDJPW2a_0m
_database_code_depnum_ccdc_archive 'CCDC 2264688'
loop_
_audit_author_name
_audit_author_address
'Phil Jeffrey'
;Princeton University
United States of America
;
_audit_update_record             
;
2023-05-23 deposited with the CCDC.	2023-10-27 downloaded from the CCDC.
;

_audit_creation_method           SHELXL-2014/7
_shelx_SHELXL_version_number     2014/7
_chemical_name_systematic        ?
_chemical_name_common            PW2
_chemical_melting_point          ?
_chemical_formula_moiety         ?
_chemical_formula_sum            'C13 H30 Br P Pd'
_chemical_formula_weight         403.65

loop_
_atom_type_symbol
_atom_type_description
_atom_type_scat_dispersion_real
_atom_type_scat_dispersion_imag
_atom_type_scat_source
C C 0.0033 0.0016 'International Tables Vol C Tables 4.2.6.8 and 6.1.1.4'
H H 0.0000 0.0000 'International Tables Vol C Tables 4.2.6.8 and 6.1.1.4'
P P 0.1023 0.0942 'International Tables Vol C Tables 4.2.6.8 and 6.1.1.4'
Br Br -0.2901 2.4595 'International Tables Vol C Tables 4.2.6.8 and 6.1.1.4'
Pd Pd -0.9988 1.0072 'International Tables Vol C Tables 4.2.6.8 and 6.1.1.4'

_space_group_crystal_system      triclinic
_space_group_IT_number           2
_space_group_name_H-M_alt        'P -1'
_space_group_name_Hall           '-P 1'

_shelx_space_group_comment       
; 
The symmetry employed for this shelxl refinement is uniquely defined 
by the following loop, which should always be used as a source of 
symmetry information in preference to the above space-group names. 
They are only intended as comments. 
;

loop_
_space_group_symop_operation_xyz
'x, y, z'
'-x, -y, -z'

_cell_length_a                   8.5537(2)
_cell_length_b                   9.5525(2)
_cell_length_c                   10.1463(2)
_cell_angle_alpha                91.5542(9)
_cell_angle_beta                 91.4639(9)
_cell_angle_gamma                94.1010(9)
_cell_volume                     826.31(3)
_cell_formula_units_Z            2
_cell_measurement_temperature    100(2)
_cell_measurement_reflns_used    99
_cell_measurement_theta_min      4.2338
_cell_measurement_theta_max      28.3275

_exptl_crystal_description       prism
_exptl_crystal_colour            'translucent intense yellow'
_exptl_crystal_density_meas      ?
_exptl_crystal_density_method    'not measured'
_exptl_crystal_density_diffrn    1.622
_exptl_crystal_F_000             408
_exptl_transmission_factor_min   ?
_exptl_transmission_factor_max   ?
_exptl_crystal_size_max          0.335
_exptl_crystal_size_mid          0.209
_exptl_crystal_size_min          0.188
_exptl_absorpt_coefficient_mu    3.616
_shelx_estimated_absorpt_T_min   ?
_shelx_estimated_absorpt_T_max   ?
_exptl_absorpt_correction_type   multi-scan
_exptl_absorpt_correction_T_min  0.6038
_exptl_absorpt_correction_T_max  0.7480
_exptl_absorpt_process_details   'SADABS V2014/2 (Bruker AXS Inc.)'
_exptl_absorpt_special_details   ?
_diffrn_ambient_temperature      100(2)
_diffrn_radiation_wavelength     0.71073
_diffrn_radiation_type           MoK\a
_diffrn_source                   'fine focus tube'
_diffrn_measurement_device_type  'Bruker Apex II CCD'
_diffrn_measurement_method       ?
_diffrn_detector_area_resol_mean 8.3333
_diffrn_reflns_number            64284
_diffrn_reflns_av_unetI/netI     0.0121
_diffrn_reflns_av_R_equivalents  0.0181
_diffrn_reflns_limit_h_min       -15
_diffrn_reflns_limit_h_max       15
_diffrn_reflns_limit_k_min       -17
_diffrn_reflns_limit_k_max       17
_diffrn_reflns_limit_l_min       -18
_diffrn_reflns_limit_l_max       18
_diffrn_reflns_theta_min         2.009
_diffrn_reflns_theta_max         40.248
_diffrn_reflns_theta_full        25.242
_diffrn_measured_fraction_theta_max 0.982
_diffrn_measured_fraction_theta_full 0.997
_diffrn_reflns_Laue_measured_fraction_max 0.982
_diffrn_reflns_Laue_measured_fraction_full 0.997
_diffrn_reflns_point_group_measured_fraction_max 0.982
_diffrn_reflns_point_group_measured_fraction_full 0.997
_reflns_number_total             10242
_reflns_number_gt                9583
_reflns_threshold_expression     'I > 2\s(I)'
_reflns_Friedel_coverage         0.000
_reflns_Friedel_fraction_max     .
_reflns_Friedel_fraction_full    .

_reflns_special_details          
; 
 Reflections were merged by SHELXL according to the crystal 
 class for the calculation of statistics and refinement. 
  
 _reflns_Friedel_fraction is defined as the number of unique 
 Friedel pairs measured divided by the number that would be 
 possible theoretically, ignoring centric projections and 
 systematic absences. 
;

_computing_data_collection       'Bruker Instrument Service v2014.11.0.1'
_computing_cell_refinement       'APEX2 v2014.11-0 (Bruker AXS)'
_computing_data_reduction        'SAINT V8.34A (Bruker AXS Inc., 2013)'
_computing_structure_solution    'SHELXL-2014 (Sheldrick, 2014)'
_computing_structure_refinement  'SHELXL-2014/7 (Sheldrick, 2014)'
_computing_molecular_graphics    ?
_computing_publication_material  ?
_refine_special_details          
; 
;
_refine_ls_structure_factor_coef Fsqd
_refine_ls_matrix_type           full
_refine_ls_weighting_scheme      calc
_refine_ls_weighting_details     
'w=1/[\s^2^(Fo^2^)+(0.0175P)^2^+0.2298P] where P=(Fo^2^+2Fc^2^)/3'
_atom_sites_solution_primary     ?
_atom_sites_solution_secondary   ?
_atom_sites_solution_hydrogens   geom
_refine_ls_hydrogen_treatment    constr
_refine_ls_extinction_method     none
_refine_ls_extinction_coef       .
_refine_ls_number_reflns         10242
_refine_ls_number_parameters     155
_refine_ls_number_restraints     0
_refine_ls_R_factor_all          0.0180
_refine_ls_R_factor_gt           0.0155
_refine_ls_wR_factor_ref         0.0378
_refine_ls_wR_factor_gt          0.0371
_refine_ls_goodness_of_fit_ref   1.057
_refine_ls_restrained_S_all      1.057
_refine_ls_shift/su_max          0.001
_refine_ls_shift/su_mean         0.000

loop_
_atom_site_label
_atom_site_type_symbol
_atom_site_fract_x
_atom_site_fract_y
_atom_site_fract_z
_atom_site_U_iso_or_equiv
_atom_site_adp_type
_atom_site_occupancy
_atom_site_site_symmetry_order
_atom_site_calc_flag
_atom_site_refinement_flags_posn
_atom_site_refinement_flags_adp
_atom_site_refinement_flags_occupancy
_atom_site_disorder_assembly
_atom_site_disorder_group
Pd1 Pd 0.29417(2) 0.24514(2) 0.51727(2) 0.01014(1) Uani 1 1 d . . . . .
Br1 Br 0.33942(2) 0.21465(2) 0.75528(2) 0.01566(2) Uani 1 1 d . . . . .
P1 P 0.29379(2) 0.25578(2) 0.29559(2) 0.00870(3) Uani 1 1 d . . . . .
C1 C 0.19029(8) 0.09102(7) 0.21779(7) 0.01266(10) Uani 1 1 d . . . . .
C2 C 0.19041(10) 0.08563(9) 0.06648(8) 0.01854(12) Uani 1 1 d . . . . .
H2A H 0.1442 -0.0060 0.0337 0.028 Uiso 1 1 calc R U . . .
H2B H 0.2984 0.0994 0.0368 0.028 Uiso 1 1 calc R U . . .
H2C H 0.1287 0.1600 0.0323 0.028 Uiso 1 1 calc R U . . .
C3 C 0.26759(10) -0.03843(8) 0.26879(9) 0.01875(13) Uani 1 1 d . . . . .
H3A H 0.2044 -0.1238 0.2397 0.028 Uiso 1 1 calc R U . . .
H3B H 0.2745 -0.0333 0.3654 0.028 Uiso 1 1 calc R U . . .
H3C H 0.3731 -0.0407 0.2338 0.028 Uiso 1 1 calc R U . . .
C4 C 0.02035(9) 0.07604(9) 0.26572(9) 0.01835(12) Uani 1 1 d . . . . .
H4A H -0.0359 0.1559 0.2364 0.028 Uiso 1 1 calc R U . . .
H4B H 0.0214 0.0740 0.3623 0.028 Uiso 1 1 calc R U . . .
H4C H -0.0324 -0.0114 0.2290 0.028 Uiso 1 1 calc R U . . .
C5 C 0.51472(7) 0.25002(7) 0.28131(7) 0.01159(9) Uani 1 1 d . . . . .
C6 C 0.57323(9) 0.19357(9) 0.14935(8) 0.01667(12) Uani 1 1 d . . . . .
H6A H 0.5357 0.2499 0.0774 0.025 Uiso 1 1 calc R U . . .
H6B H 0.5332 0.0955 0.1350 0.025 Uiso 1 1 calc R U . . .
H6C H 0.6881 0.1994 0.1516 0.025 Uiso 1 1 calc R U . . .
C7 C 0.56797(9) 0.15698(8) 0.39396(8) 0.01606(11) Uani 1 1 d . . . . .
H7A H 0.5189 0.0616 0.3806 0.024 Uiso 1 1 calc R U . . .
H7B H 0.5365 0.1961 0.4787 0.024 Uiso 1 1 calc R U . . .
H7C H 0.6823 0.1542 0.3941 0.024 Uiso 1 1 calc R U . . .
C8 C 0.59668(9) 0.39633(8) 0.31217(8) 0.01766(12) Uani 1 1 d . . . . .
H8A H 0.7099 0.3886 0.3226 0.026 Uiso 1 1 calc R U . . .
H8B H 0.5564 0.4349 0.3940 0.026 Uiso 1 1 calc R U . . .
H8C H 0.5760 0.4587 0.2396 0.026 Uiso 1 1 calc R U . . .
C9 C 0.22641(8) 0.41731(7) 0.21144(7) 0.01271(10) Uani 1 1 d . . . . .
C10 C 0.30515(10) 0.44519(9) 0.07905(8) 0.01892(13) Uani 1 1 d . . . . .
H10A H 0.2834 0.3634 0.0193 0.028 Uiso 1 1 calc R U . . .
H10B H 0.4187 0.4620 0.0940 0.028 Uiso 1 1 calc R U . . .
H10C H 0.2635 0.5279 0.0396 0.028 Uiso 1 1 calc R U . . .
C11 C 0.04773(9) 0.40605(9) 0.18438(9) 0.01877(13) Uani 1 1 d . . . . .
H11A H 0.0153 0.4956 0.1520 0.028 Uiso 1 1 calc R U . . .
H11B H -0.0062 0.3840 0.2661 0.028 Uiso 1 1 calc R U . . .
H11C H 0.0205 0.3315 0.1178 0.028 Uiso 1 1 calc R U . . .
C12 C 0.26301(9) 0.54565(8) 0.30580(8) 0.01744(12) Uani 1 1 d . . . . .
H12A H 0.3769 0.5639 0.3169 0.026 Uiso 1 1 calc R U . . .
H12B H 0.2174 0.5265 0.3917 0.026 Uiso 1 1 calc R U . . .
H12C H 0.2180 0.6280 0.2687 0.026 Uiso 1 1 calc R U . . .
C13 C 0.07655(9) 0.30636(9) 0.54360(8) 0.01915(13) Uani 1 1 d . . . . .
H13A H 0.0275 0.3235 0.4578 0.029 Uiso 1 1 calc R U . . .
H13B H 0.0824 0.3929 0.5982 0.029 Uiso 1 1 calc R U . . .
H13C H 0.0138 0.2325 0.5877 0.029 Uiso 1 1 calc R U . . .

loop_
_atom_site_aniso_label
_atom_site_aniso_U_11
_atom_site_aniso_U_22
_atom_site_aniso_U_33
_atom_site_aniso_U_23
_atom_site_aniso_U_13
_atom_site_aniso_U_12
Pd1 0.01078(2) 0.01127(2) 0.00846(2) 0.00037(1) 0.00186(1) 0.00085(1)
Br1 0.02128(3) 0.01648(3) 0.00917(3) 0.00092(2) 0.00157(2) 0.00034(2)
P1 0.00811(6) 0.00919(6) 0.00883(6) 0.00071(5) 0.00113(4) 0.00031(4)
C1 0.0125(2) 0.0117(2) 0.0133(3) 0.00042(19) -0.00065(18) -0.00172(18)
C2 0.0206(3) 0.0209(3) 0.0133(3) -0.0030(2) -0.0019(2) -0.0020(2)
C3 0.0216(3) 0.0114(3) 0.0232(3) 0.0016(2) -0.0007(3) 0.0007(2)
C4 0.0129(3) 0.0198(3) 0.0216(3) 0.0018(3) 0.0005(2) -0.0044(2)
C5 0.0093(2) 0.0130(2) 0.0126(2) 0.00008(19) 0.00159(17) 0.00104(17)
C6 0.0144(3) 0.0209(3) 0.0152(3) -0.0009(2) 0.0047(2) 0.0037(2)
C7 0.0140(3) 0.0194(3) 0.0153(3) 0.0017(2) -0.0009(2) 0.0046(2)
C8 0.0123(3) 0.0172(3) 0.0227(3) -0.0018(2) 0.0016(2) -0.0032(2)
C9 0.0128(2) 0.0120(2) 0.0138(3) 0.00312(19) 0.00224(18) 0.00252(18)
C10 0.0227(3) 0.0192(3) 0.0158(3) 0.0071(2) 0.0053(2) 0.0038(2)
C11 0.0138(3) 0.0217(3) 0.0214(3) 0.0043(3) -0.0012(2) 0.0053(2)
C12 0.0185(3) 0.0113(3) 0.0229(3) -0.0001(2) 0.0038(2) 0.0025(2)
C13 0.0150(3) 0.0246(3) 0.0189(3) 0.0015(3) 0.0065(2) 0.0056(2)

_geom_special_details            
; 
 All esds (except the esd in the dihedral angle between two l.s. planes) 
 are estimated using the full covariance matrix.  The cell esds are taken 
 into account individually in the estimation of esds in distances, angles 
 and torsion angles; correlations between esds in cell parameters are only 
 used when they are defined by crystal symmetry.  An approximate (isotropic) 
 treatment of cell esds is used for estimating esds involving l.s. planes. 
;

loop_
_geom_bond_atom_site_label_1
_geom_bond_atom_site_label_2
_geom_bond_distance
_geom_bond_site_symmetry_2
_geom_bond_publ_flag
Pd1 C13 2.0127(8) . ?
Pd1 P1 2.25424(18) . ?
Pd1 Br1 2.46436(10) . ?
P1 C1 1.8925(7) . ?
P1 C9 1.9014(7) . ?
P1 C5 1.9037(7) . ?
C1 C2 1.5348(11) . ?
C1 C3 1.5389(10) . ?
C1 C4 1.5428(10) . ?
C2 H2A 0.9800 . ?
C2 H2B 0.9800 . ?
C2 H2C 0.9800 . ?
C3 H3A 0.9800 . ?
C3 H3B 0.9800 . ?
C3 H3C 0.9800 . ?
C4 H4A 0.9800 . ?
C4 H4B 0.9800 . ?
C4 H4C 0.9800 . ?
C5 C6 1.5386(10) . ?
C5 C8 1.5387(10) . ?
C5 C7 1.5460(10) . ?
C6 H6A 0.9800 . ?
C6 H6B 0.9800 . ?
C6 H6C 0.9800 . ?
C7 H7A 0.9800 . ?
C7 H7B 0.9800 . ?
C7 H7C 0.9800 . ?
C8 H8A 0.9800 . ?
C8 H8B 0.9800 . ?
C8 H8C 0.9800 . ?
C9 C10 1.5392(10) . ?
C9 C11 1.5416(10) . ?
C9 C12 1.5439(11) . ?
C10 H10A 0.9800 . ?
C10 H10B 0.9800 . ?
C10 H10C 0.9800 . ?
C11 H11A 0.9800 . ?
C11 H11B 0.9800 . ?
C11 H11C 0.9800 . ?
C12 H12A 0.9800 . ?
C12 H12B 0.9800 . ?
C12 H12C 0.9800 . ?
C13 H13A 0.9800 . ?
C13 H13B 0.9800 . ?
C13 H13C 0.9800 . ?

loop_
_geom_angle_atom_site_label_1
_geom_angle_atom_site_label_2
_geom_angle_atom_site_label_3
_geom_angle
_geom_angle_site_symmetry_1
_geom_angle_site_symmetry_3
_geom_angle_publ_flag
C13 Pd1 P1 97.52(2) . . ?
C13 Pd1 Br1 92.60(2) . . ?
P1 Pd1 Br1 169.803(5) . . ?
C1 P1 C9 110.26(3) . . ?
C1 P1 C5 110.05(3) . . ?
C9 P1 C5 109.65(3) . . ?
C1 P1 Pd1 110.29(2) . . ?
C9 P1 Pd1 120.06(2) . . ?
C5 P1 Pd1 95.43(2) . . ?
C2 C1 C3 108.57(6) . . ?
C2 C1 C4 109.96(6) . . ?
C3 C1 C4 105.27(6) . . ?
C2 C1 P1 114.13(5) . . ?
C3 C1 P1 109.44(5) . . ?
C4 C1 P1 109.09(5) . . ?
C1 C2 H2A 109.5 . . ?
C1 C2 H2B 109.5 . . ?
H2A C2 H2B 109.5 . . ?
C1 C2 H2C 109.5 . . ?
H2A C2 H2C 109.5 . . ?
H2B C2 H2C 109.5 . . ?
C1 C3 H3A 109.5 . . ?
C1 C3 H3B 109.5 . . ?
H3A C3 H3B 109.5 . . ?
C1 C3 H3C 109.5 . . ?
H3A C3 H3C 109.5 . . ?
H3B C3 H3C 109.5 . . ?
C1 C4 H4A 109.5 . . ?
C1 C4 H4B 109.5 . . ?
H4A C4 H4B 109.5 . . ?
C1 C4 H4C 109.5 . . ?
H4A C4 H4C 109.5 . . ?
H4B C4 H4C 109.5 . . ?
C6 C5 C8 108.97(6) . . ?
C6 C5 C7 109.35(6) . . ?
C8 C5 C7 105.25(6) . . ?
C6 C5 P1 116.49(5) . . ?
C8 C5 P1 110.17(5) . . ?
C7 C5 P1 105.99(5) . . ?
C5 C6 H6A 109.5 . . ?
C5 C6 H6B 109.5 . . ?
H6A C6 H6B 109.5 . . ?
C5 C6 H6C 109.5 . . ?
H6A C6 H6C 109.5 . . ?
H6B C6 H6C 109.5 . . ?
C5 C7 H7A 109.5 . . ?
C5 C7 H7B 109.5 . . ?
H7A C7 H7B 109.5 . . ?
C5 C7 H7C 109.5 . . ?
H7A C7 H7C 109.5 . . ?
H7B C7 H7C 109.5 . . ?
C5 C8 H8A 109.5 . . ?
C5 C8 H8B 109.5 . . ?
H8A C8 H8B 109.5 . . ?
C5 C8 H8C 109.5 . . ?
H8A C8 H8C 109.5 . . ?
H8B C8 H8C 109.5 . . ?
C10 C9 C11 107.27(6) . . ?
C10 C9 C12 109.21(6) . . ?
C11 C9 C12 106.74(6) . . ?
C10 C9 P1 113.43(5) . . ?
C11 C9 P1 111.73(5) . . ?
C12 C9 P1 108.24(5) . . ?
C9 C10 H10A 109.5 . . ?
C9 C10 H10B 109.5 . . ?
H10A C10 H10B 109.5 . . ?
C9 C10 H10C 109.5 . . ?
H10A C10 H10C 109.5 . . ?
H10B C10 H10C 109.5 . . ?
C9 C11 H11A 109.5 . . ?
C9 C11 H11B 109.5 . . ?
H11A C11 H11B 109.5 . . ?
C9 C11 H11C 109.5 . . ?
H11A C11 H11C 109.5 . . ?
H11B C11 H11C 109.5 . . ?
C9 C12 H12A 109.5 . . ?
C9 C12 H12B 109.5 . . ?
H12A C12 H12B 109.5 . . ?
C9 C12 H12C 109.5 . . ?
H12A C12 H12C 109.5 . . ?
H12B C12 H12C 109.5 . . ?
Pd1 C13 H13A 109.5 . . ?
Pd1 C13 H13B 109.5 . . ?
H13A C13 H13B 109.5 . . ?
Pd1 C13 H13C 109.5 . . ?
H13A C13 H13C 109.5 . . ?
H13B C13 H13C 109.5 . . ?

loop_
_geom_torsion_atom_site_label_1
_geom_torsion_atom_site_label_2
_geom_torsion_atom_site_label_3
_geom_torsion_atom_site_label_4
_geom_torsion
_geom_torsion_site_symmetry_1
_geom_torsion_site_symmetry_2
_geom_torsion_site_symmetry_3
_geom_torsion_site_symmetry_4
_geom_torsion_publ_flag
C9 P1 C1 C2 47.68(6) . . . . ?
C5 P1 C1 C2 -73.40(6) . . . . ?
Pd1 P1 C1 C2 -177.43(5) . . . . ?
C9 P1 C1 C3 169.57(5) . . . . ?
C5 P1 C1 C3 48.48(6) . . . . ?
Pd1 P1 C1 C3 -55.54(5) . . . . ?
C9 P1 C1 C4 -75.75(6) . . . . ?
C5 P1 C1 C4 163.17(5) . . . . ?
Pd1 P1 C1 C4 59.14(5) . . . . ?

_refine_diff_density_max         0.760
_refine_diff_density_min         -1.282
_refine_diff_density_rms         0.076

_shelx_res_file                  
; 
  
    mo_PDJPW2a_0m.res created by SHELXL-2014/7 
  
TITL mo_PDJPW2a_0m in P-1 
CELL 0.71073   8.55370   9.55250  10.14630  91.5542  91.4639  94.1010 
ZERR    2.00   0.00020   0.00020   0.00020   0.0009   0.0009   0.0009 
LATT  1 
SFAC C H P BR PD 
UNIT 26 60 2 2 2 
TEMP -173.140 
L.S. 10 
ACTA 
CONF 
BOND $H 
LIST 6 
FMAP 2 
PLAN 20 
WGHT    0.017500    0.229800 
FVAR       0.19666 
PD1   5    0.294165    0.245143    0.517273    11.00000    0.01078    0.01127 = 
         0.00846    0.00037    0.00186    0.00085 
BR1   4    0.339423    0.214646    0.755283    11.00000    0.02128    0.01648 = 
         0.00917    0.00092    0.00157    0.00034 
P1    3    0.293786    0.255783    0.295590    11.00000    0.00811    0.00919 = 
         0.00883    0.00071    0.00113    0.00031 
C1    1    0.190292    0.091021    0.217795    11.00000    0.01248    0.01174 = 
         0.01334    0.00042   -0.00065   -0.00172 
C2    1    0.190413    0.085626    0.066481    11.00000    0.02060    0.02088 = 
         0.01332   -0.00300   -0.00189   -0.00205 
AFIX 137 
H2A   2    0.144181   -0.005962    0.033710    11.00000   -1.50000 
H2B   2    0.298407    0.099430    0.036791    11.00000   -1.50000 
H2C   2    0.128728    0.159966    0.032322    11.00000   -1.50000 
AFIX   0 
C3    1    0.267595   -0.038432    0.268790    11.00000    0.02164    0.01139 = 
         0.02315    0.00161   -0.00073    0.00073 
AFIX 137 
H3A   2    0.204396   -0.123813    0.239677    11.00000   -1.50000 
H3B   2    0.274474   -0.033268    0.365381    11.00000   -1.50000 
H3C   2    0.373143   -0.040651    0.233785    11.00000   -1.50000 
AFIX   0 
C4    1    0.020347    0.076043    0.265717    11.00000    0.01286    0.01983 = 
         0.02162    0.00179    0.00054   -0.00440 
AFIX 137 
H4A   2   -0.035929    0.155946    0.236388    11.00000   -1.50000 
H4B   2    0.021428    0.074024    0.362251    11.00000   -1.50000 
H4C   2   -0.032411   -0.011354    0.228953    11.00000   -1.50000 
AFIX   0 
C5    1    0.514725    0.250019    0.281309    11.00000    0.00929    0.01297 = 
         0.01261    0.00008    0.00159    0.00104 
C6    1    0.573228    0.193568    0.149355    11.00000    0.01437    0.02088 = 
         0.01525   -0.00092    0.00474    0.00373 
AFIX 137 
H6A   2    0.535656    0.249889    0.077359    11.00000   -1.50000 
H6B   2    0.533169    0.095492    0.135031    11.00000   -1.50000 
H6C   2    0.688120    0.199367    0.151628    11.00000   -1.50000 
AFIX   0 
C7    1    0.567969    0.156982    0.393960    11.00000    0.01401    0.01937 = 
         0.01529    0.00175   -0.00094    0.00456 
AFIX 137 
H7A   2    0.518923    0.061598    0.380550    11.00000   -1.50000 
H7B   2    0.536453    0.196141    0.478684    11.00000   -1.50000 
H7C   2    0.682281    0.154232    0.394053    11.00000   -1.50000 
AFIX   0 
C8    1    0.596683    0.396326    0.312174    11.00000    0.01232    0.01725 = 
         0.02272   -0.00184    0.00156   -0.00322 
AFIX 137 
H8A   2    0.709930    0.388583    0.322578    11.00000   -1.50000 
H8B   2    0.556356    0.434916    0.394001    11.00000   -1.50000 
H8C   2    0.575962    0.458659    0.239600    11.00000   -1.50000 
AFIX   0 
C9    1    0.226413    0.417313    0.211441    11.00000    0.01281    0.01205 = 
         0.01377    0.00312    0.00224    0.00252 
C10   1    0.305155    0.445191    0.079048    11.00000    0.02267    0.01921 = 
         0.01582    0.00713    0.00530    0.00379 
AFIX 137 
H10A  2    0.283398    0.363433    0.019254    11.00000   -1.50000 
H10B  2    0.418670    0.462029    0.093963    11.00000   -1.50000 
H10C  2    0.263532    0.527860    0.039632    11.00000   -1.50000 
AFIX   0 
C11   1    0.047731    0.406054    0.184376    11.00000    0.01382    0.02173 = 
         0.02145    0.00426   -0.00122    0.00531 
AFIX 137 
H11A  2    0.015349    0.495572    0.151989    11.00000   -1.50000 
H11B  2   -0.006215    0.383978    0.266119    11.00000   -1.50000 
H11C  2    0.020466    0.331453    0.117814    11.00000   -1.50000 
AFIX   0 
C12   1    0.263014    0.545650    0.305802    11.00000    0.01846    0.01127 = 
         0.02292   -0.00012    0.00381    0.00246 
AFIX 137 
H12A  2    0.376857    0.563914    0.316907    11.00000   -1.50000 
H12B  2    0.217409    0.526500    0.391665    11.00000   -1.50000 
H12C  2    0.218010    0.627997    0.268731    11.00000   -1.50000 
AFIX   0 
C13   1    0.076546    0.306356    0.543605    11.00000    0.01495    0.02460 = 
         0.01888    0.00152    0.00652    0.00565 
AFIX 137 
H13A  2    0.027480    0.323464    0.457758    11.00000   -1.50000 
H13B  2    0.082387    0.392878    0.598210    11.00000   -1.50000 
H13C  2    0.013811    0.232531    0.587668    11.00000   -1.50000 
AFIX   0 
HKLF 4 
  
REM  mo_PDJPW2a_0m in P-1 
REM R1 =  0.0155 for    9583 Fo > 4sig(Fo)  and  0.0180 for all   10242 data 
REM    155 parameters refined using      0 restraints 
  
END 
  
WGHT      0.0175      0.2298 
  
REM Highest difference peak  0.760,  deepest hole -1.282,  1-sigma level  0.076 
Q1    1   0.2998  0.3155  0.5185  11.00000  0.05    0.76 
Q2    1   0.2991  0.3755  0.5183  11.00000  0.05    0.68 
Q3    1   0.2874  0.1728  0.5137  11.00000  0.05    0.68 
Q4    1   0.3402  0.2993  0.7552  11.00000  0.05    0.68 
Q5    1   0.2963  0.2574  0.7524  11.00000  0.05    0.64 
Q6    1   0.2913  0.1207  0.5144  11.00000  0.05    0.57 
Q7    1   0.6647  0.5988  0.2450  11.00000  0.05    0.47 
Q8    1   0.2745  0.1958  0.2827  11.00000  0.05    0.46 
Q9    1   0.3180  0.1429  0.7533  11.00000  0.05    0.45 
Q10   1   0.4031  0.2425  0.7341  11.00000  0.05    0.43 
Q11   1   0.3399  0.2593  0.4805  11.00000  0.05    0.41 
Q12   1   0.2965  0.0377  0.5126  11.00000  0.05    0.40 
Q13   1   0.2896  0.4358  0.5161  11.00000  0.05    0.40 
Q14   1   0.5326  0.2318  0.2162  11.00000  0.05    0.39 
Q15   1   0.5505  0.2041  0.3462  11.00000  0.05    0.37 
Q16   1   0.6410  0.4756  0.2492  11.00000  0.05    0.37 
Q17   1   0.2597  0.4763  0.2603  11.00000  0.05    0.37 
Q18   1   0.2300  0.0251  0.2337  11.00000  0.05    0.36 
Q19   1   0.1461  0.4051  0.2034  11.00000  0.05    0.33 
Q20   1   0.4005  0.2439  0.2869  11.00000  0.05    0.32 
;
_shelx_res_checksum              62415
####################################################################### 
# 
# This file contains crystal structure data downloaded from the 
# Cambridge Structural Database (CSD) hosted by the Cambridge 
# Crystallographic Data Centre (CCDC).
# 
# Full information about CCDC data access policies and citation 
# guidelines are available at http://www.ccdc.cam.ac.uk/access/V1 
# 
# Audit and citation data items may have been added by the CCDC. 
# Please retain this information to preserve the provenance of 
# this file and to allow appropriate attribution of the data. 
# 
#######################################################################

data_mo_PDJPW9_0m
_database_code_depnum_ccdc_archive 'CCDC 2264689'
loop_
_audit_author_name
_audit_author_address
'Phil Jeffrey'
;Princeton University
United States of America
;
_audit_update_record             
;
2023-05-23 deposited with the CCDC.	2023-10-27 downloaded from the CCDC.
;

_audit_creation_method           SHELXL-2014/7
_shelx_SHELXL_version_number     2014/7
_chemical_name_systematic        ?
_chemical_name_common            PW9
_chemical_melting_point          ?
_chemical_formula_moiety         ?
_chemical_formula_sum            'C16 H38 Cl P Pd Si'
_chemical_formula_weight         431.37

loop_
_atom_type_symbol
_atom_type_description
_atom_type_scat_dispersion_real
_atom_type_scat_dispersion_imag
_atom_type_scat_source
C C 0.0033 0.0016 'International Tables Vol C Tables 4.2.6.8 and 6.1.1.4'
H H 0.0000 0.0000 'International Tables Vol C Tables 4.2.6.8 and 6.1.1.4'
Si Si 0.0817 0.0704 'International Tables Vol C Tables 4.2.6.8 and 6.1.1.4'
P P 0.1023 0.0942 'International Tables Vol C Tables 4.2.6.8 and 6.1.1.4'
Cl Cl 0.1484 0.1585 'International Tables Vol C Tables 4.2.6.8 and 6.1.1.4'
Pd Pd -0.9988 1.0072 'International Tables Vol C Tables 4.2.6.8 and 6.1.1.4'

_space_group_crystal_system      monoclinic
_space_group_IT_number           14
_space_group_name_H-M_alt        'P 21/c'
_space_group_name_Hall           '-P 2ybc'

_shelx_space_group_comment       
; 
The symmetry employed for this shelxl refinement is uniquely defined 
by the following loop, which should always be used as a source of 
symmetry information in preference to the above space-group names. 
They are only intended as comments. 
;

loop_
_space_group_symop_operation_xyz
'x, y, z'
'-x, y+1/2, -z+1/2'
'-x, -y, -z'
'x, -y-1/2, z-1/2'

_cell_length_a                   10.3300(4)
_cell_length_b                   15.1751(6)
_cell_length_c                   14.0651(6)
_cell_angle_alpha                90
_cell_angle_beta                 110.1259(18)
_cell_angle_gamma                90
_cell_volume                     2070.20(15)
_cell_formula_units_Z            4
_cell_measurement_temperature    100(2)
_cell_measurement_reflns_used    9973
_cell_measurement_theta_min      2.5221
_cell_measurement_theta_max      44.2647

_exptl_crystal_description       disc
_exptl_crystal_colour            'translucent intense orange'
_exptl_crystal_density_meas      ?
_exptl_crystal_density_method    'not measured'
_exptl_crystal_density_diffrn    1.384
_exptl_crystal_F_000             904
_exptl_transmission_factor_min   ?
_exptl_transmission_factor_max   ?
_exptl_crystal_size_max          0.636
_exptl_crystal_size_mid          0.357
_exptl_crystal_size_min          0.232
_exptl_absorpt_coefficient_mu    1.153
_shelx_estimated_absorpt_T_min   ?
_shelx_estimated_absorpt_T_max   ?
_exptl_absorpt_correction_type   multi-scan
_exptl_absorpt_correction_T_min  0.6745
_exptl_absorpt_correction_T_max  0.7494
_exptl_absorpt_process_details   'SADABS V2014/2 (Bruker AXS Inc.)'
_exptl_absorpt_special_details   ?
_diffrn_ambient_temperature      100(2)
_diffrn_radiation_wavelength     0.71073
_diffrn_radiation_type           MoK\a
_diffrn_source                   'fine focus tube'
_diffrn_measurement_device_type  'Bruker Apex II CCD'
_diffrn_measurement_method       ?
_diffrn_detector_area_resol_mean 8.3333
_diffrn_reflns_number            83283
_diffrn_reflns_av_unetI/netI     0.0284
_diffrn_reflns_av_R_equivalents  0.0383
_diffrn_reflns_limit_h_min       -20
_diffrn_reflns_limit_h_max       20
_diffrn_reflns_limit_k_min       -30
_diffrn_reflns_limit_k_max       30
_diffrn_reflns_limit_l_min       -28
_diffrn_reflns_limit_l_max       28
_diffrn_reflns_theta_min         2.044
_diffrn_reflns_theta_max         45.294
_diffrn_reflns_theta_full        25.242
_diffrn_measured_fraction_theta_max 1.000
_diffrn_measured_fraction_theta_full 1.000
_diffrn_reflns_Laue_measured_fraction_max 1.000
_diffrn_reflns_Laue_measured_fraction_full 1.000
_diffrn_reflns_point_group_measured_fraction_max 1.000
_diffrn_reflns_point_group_measured_fraction_full 1.000
_reflns_number_total             17347
_reflns_number_gt                14125
_reflns_threshold_expression     'I > 2\s(I)'
_reflns_Friedel_coverage         0.000
_reflns_Friedel_fraction_max     .
_reflns_Friedel_fraction_full    .

_reflns_special_details          
; 
 Reflections were merged by SHELXL according to the crystal 
 class for the calculation of statistics and refinement. 
  
 _reflns_Friedel_fraction is defined as the number of unique 
 Friedel pairs measured divided by the number that would be 
 possible theoretically, ignoring centric projections and 
 systematic absences. 
;

_computing_data_collection       'Bruker Instrument Service v2014.11.0.1'
_computing_cell_refinement       'SAINT V8.34A (Bruker AXS Inc., 2013)'
_computing_data_reduction        'SAINT V8.34A (Bruker AXS Inc., 2013)'
_computing_structure_solution    'SHELXL-2014 (Sheldrick, 2014)'
_computing_structure_refinement  'SHELXL-2014/7 (Sheldrick, 2014)'
_computing_molecular_graphics    SHELXLE
_computing_publication_material  ?
_refine_special_details          
; 
;
_refine_ls_structure_factor_coef Fsqd
_refine_ls_matrix_type           full
_refine_ls_weighting_scheme      calc
_refine_ls_weighting_details     
'w=1/[\s^2^(Fo^2^)+(0.0235P)^2^+0.2145P] where P=(Fo^2^+2Fc^2^)/3'
_atom_sites_solution_primary     SHELXT
_atom_sites_solution_secondary   ?
_atom_sites_solution_hydrogens   geom
_refine_ls_hydrogen_treatment    constr
_refine_ls_extinction_method     none
_refine_ls_extinction_coef       .
_refine_ls_number_reflns         17347
_refine_ls_number_parameters     193
_refine_ls_number_restraints     0
_refine_ls_R_factor_all          0.0359
_refine_ls_R_factor_gt           0.0233
_refine_ls_wR_factor_ref         0.0535
_refine_ls_wR_factor_gt          0.0497
_refine_ls_goodness_of_fit_ref   1.000
_refine_ls_restrained_S_all      1.000
_refine_ls_shift/su_max          0.007
_refine_ls_shift/su_mean         0.000

loop_
_atom_site_label
_atom_site_type_symbol
_atom_site_fract_x
_atom_site_fract_y
_atom_site_fract_z
_atom_site_U_iso_or_equiv
_atom_site_adp_type
_atom_site_occupancy
_atom_site_site_symmetry_order
_atom_site_calc_flag
_atom_site_refinement_flags_posn
_atom_site_refinement_flags_adp
_atom_site_refinement_flags_occupancy
_atom_site_disorder_assembly
_atom_site_disorder_group
Pd1 Pd 0.58586(2) 0.57853(2) 0.23494(2) 0.01105(1) Uani 1 1 d . . . . .
Cl2 Cl 0.78508(2) 0.51833(2) 0.21631(2) 0.02154(4) Uani 1 1 d . . . . .
C3 C 0.67580(7) 0.59147(5) 0.38697(5) 0.01474(10) Uani 1 1 d . . . . .
H3A H 0.6050 0.6087 0.4163 0.018 Uiso 1 1 calc R U . . .
H3B H 0.7145 0.5339 0.4165 0.018 Uiso 1 1 calc R U . . .
Si4 Si 0.81777(2) 0.67665(2) 0.42201(2) 0.01314(3) Uani 1 1 d . . . . .
C5 C 0.81979(10) 0.74840(6) 0.31432(7) 0.02200(14) Uani 1 1 d . . . . .
H5A H 0.8401 0.7124 0.2633 0.033 Uiso 1 1 calc R U . . .
H5B H 0.8908 0.7939 0.3394 0.033 Uiso 1 1 calc R U . . .
H5C H 0.7295 0.7765 0.2838 0.033 Uiso 1 1 calc R U . . .
C6 C 0.98824(9) 0.61974(6) 0.47209(7) 0.02237(14) Uani 1 1 d . . . . .
H6A H 0.9950 0.5761 0.4227 0.034 Uiso 1 1 calc R U . . .
H6B H 0.9968 0.5901 0.5359 0.034 Uiso 1 1 calc R U . . .
H6C H 1.0624 0.6632 0.4840 0.034 Uiso 1 1 calc R U . . .
C7 C 0.79455(9) 0.74624(6) 0.52549(6) 0.02105(13) Uani 1 1 d . . . . .
H7A H 0.8655 0.7922 0.5449 0.032 Uiso 1 1 calc R U . . .
H7B H 0.8029 0.7091 0.5843 0.032 Uiso 1 1 calc R U . . .
H7C H 0.7031 0.7737 0.5012 0.032 Uiso 1 1 calc R U . . .
P8 P 0.36785(2) 0.61321(2) 0.22056(2) 0.01018(3) Uani 1 1 d . . . . .
C9 C 0.28970(7) 0.55000(5) 0.30408(6) 0.01563(11) Uani 1 1 d . . . . .
C10 C 0.36402(9) 0.46027(5) 0.33014(7) 0.02043(13) Uani 1 1 d . . . . .
H10A H 0.3499 0.4270 0.2677 0.031 Uiso 1 1 calc R U . . .
H10B H 0.3264 0.4269 0.3743 0.031 Uiso 1 1 calc R U . . .
H10C H 0.4629 0.4700 0.3650 0.031 Uiso 1 1 calc R U . . .
C11 C 0.31422(9) 0.59686(6) 0.40596(6) 0.02120(14) Uani 1 1 d . . . . .
H11A H 0.2663 0.6537 0.3939 0.032 Uiso 1 1 calc R U . . .
H11B H 0.4133 0.6065 0.4400 0.032 Uiso 1 1 calc R U . . .
H11C H 0.2787 0.5602 0.4488 0.032 Uiso 1 1 calc R U . . .
C12 C 0.13365(8) 0.53498(7) 0.25431(7) 0.02327(15) Uani 1 1 d . . . . .
H12A H 0.0864 0.5920 0.2392 0.035 Uiso 1 1 calc R U . . .
H12B H 0.0996 0.5017 0.3006 0.035 Uiso 1 1 calc R U . . .
H12C H 0.1154 0.5016 0.1914 0.035 Uiso 1 1 calc R U . . .
C13 C 0.33076(7) 0.73513(5) 0.22567(6) 0.01494(10) Uani 1 1 d . . . . .
C14 C 0.43086(9) 0.77294(5) 0.32538(6) 0.02022(13) Uani 1 1 d . . . . .
H14A H 0.5260 0.7624 0.3289 0.030 Uiso 1 1 calc R U . . .
H14B H 0.4150 0.7441 0.3827 0.030 Uiso 1 1 calc R U . . .
H14C H 0.4153 0.8365 0.3280 0.030 Uiso 1 1 calc R U . . .
C15 C 0.18158(9) 0.75755(6) 0.21683(7) 0.02208(14) Uani 1 1 d . . . . .
H15A H 0.1709 0.8217 0.2182 0.033 Uiso 1 1 calc R U . . .
H15B H 0.1612 0.7311 0.2737 0.033 Uiso 1 1 calc R U . . .
H15C H 0.1177 0.7341 0.1530 0.033 Uiso 1 1 calc R U . . .
C16 C 0.36474(9) 0.78475(5) 0.14165(7) 0.02031(13) Uani 1 1 d . . . . .
H16A H 0.3004 0.7666 0.0754 0.030 Uiso 1 1 calc R U . . .
H16B H 0.4593 0.7709 0.1459 0.030 Uiso 1 1 calc R U . . .
H16C H 0.3562 0.8483 0.1502 0.030 Uiso 1 1 calc R U . . .
C17 C 0.29183(7) 0.57180(4) 0.08466(5) 0.01346(10) Uani 1 1 d . . . . .
C18 C 0.28637(9) 0.47024(5) 0.08047(6) 0.01908(12) Uani 1 1 d . . . . .
H18A H 0.2614 0.4508 0.0100 0.029 Uiso 1 1 calc R U . . .
H18B H 0.2173 0.4491 0.1085 0.029 Uiso 1 1 calc R U . . .
H18C H 0.3769 0.4463 0.1203 0.029 Uiso 1 1 calc R U . . .
C19 C 0.39831(9) 0.59711(6) 0.03425(6) 0.01849(12) Uani 1 1 d . . . . .
H19A H 0.3662 0.5761 -0.0359 0.028 Uiso 1 1 calc R U . . .
H19B H 0.4874 0.5699 0.0717 0.028 Uiso 1 1 calc R U . . .
H19C H 0.4087 0.6613 0.0351 0.028 Uiso 1 1 calc R U . . .
C20 C 0.14878(8) 0.60692(6) 0.02053(6) 0.02026(13) Uani 1 1 d . . . . .
H20A H 0.1218 0.5820 -0.0478 0.030 Uiso 1 1 calc R U . . .
H20B H 0.1521 0.6713 0.0167 0.030 Uiso 1 1 calc R U . . .
H20C H 0.0813 0.5898 0.0519 0.030 Uiso 1 1 calc R U . . .

loop_
_atom_site_aniso_label
_atom_site_aniso_U_11
_atom_site_aniso_U_22
_atom_site_aniso_U_33
_atom_site_aniso_U_23
_atom_site_aniso_U_13
_atom_site_aniso_U_12
Pd1 0.00964(2) 0.01284(2) 0.01071(2) -0.00176(1) 0.00354(1) -0.00049(1)
Cl2 0.01226(6) 0.02995(9) 0.02226(8) -0.01008(7) 0.00576(6) 0.00162(6)
C3 0.0134(2) 0.0177(3) 0.0118(2) 0.00068(19) 0.0027(2) -0.00281(19)
Si4 0.01251(8) 0.01342(7) 0.01240(7) -0.00120(6) 0.00287(6) -0.00112(6)
C5 0.0266(4) 0.0193(3) 0.0205(3) 0.0021(3) 0.0086(3) -0.0043(3)
C6 0.0147(3) 0.0215(3) 0.0272(4) -0.0048(3) 0.0025(3) 0.0009(2)
C7 0.0233(3) 0.0211(3) 0.0178(3) -0.0058(2) 0.0058(3) -0.0003(3)
P8 0.00973(6) 0.01122(6) 0.00938(6) -0.00029(5) 0.00302(5) -0.00014(5)
C9 0.0132(2) 0.0201(3) 0.0146(3) 0.0020(2) 0.0061(2) -0.0015(2)
C10 0.0224(3) 0.0174(3) 0.0207(3) 0.0054(2) 0.0065(3) -0.0027(2)
C11 0.0197(3) 0.0318(4) 0.0148(3) 0.0007(3) 0.0094(3) 0.0000(3)
C12 0.0138(3) 0.0327(4) 0.0242(4) 0.0009(3) 0.0077(3) -0.0052(3)
C13 0.0145(3) 0.0125(2) 0.0160(3) -0.0014(2) 0.0029(2) 0.00178(19)
C14 0.0205(3) 0.0175(3) 0.0194(3) -0.0069(2) 0.0028(3) 0.0008(2)
C15 0.0165(3) 0.0214(3) 0.0261(4) -0.0024(3) 0.0045(3) 0.0064(2)
C16 0.0232(3) 0.0138(3) 0.0215(3) 0.0024(2) 0.0047(3) -0.0009(2)
C17 0.0141(2) 0.0140(2) 0.0105(2) -0.00148(18) 0.00206(18) -0.00084(19)
C18 0.0224(3) 0.0142(3) 0.0185(3) -0.0034(2) 0.0043(3) -0.0017(2)
C19 0.0216(3) 0.0221(3) 0.0127(3) -0.0024(2) 0.0071(2) -0.0024(2)
C20 0.0169(3) 0.0215(3) 0.0164(3) -0.0013(2) -0.0019(2) 0.0012(2)

_geom_special_details            
; 
 All esds (except the esd in the dihedral angle between two l.s. planes) 
 are estimated using the full covariance matrix.  The cell esds are taken 
 into account individually in the estimation of esds in distances, angles 
 and torsion angles; correlations between esds in cell parameters are only 
 used when they are defined by crystal symmetry.  An approximate (isotropic) 
 treatment of cell esds is used for estimating esds involving l.s. planes. 
;

loop_
_geom_bond_atom_site_label_1
_geom_bond_atom_site_label_2
_geom_bond_distance
_geom_bond_site_symmetry_2
_geom_bond_publ_flag
Pd1 C3 2.0266(7) . ?
Pd1 P8 2.25301(19) . ?
Pd1 Cl2 2.3473(2) . ?
C3 Si4 1.8887(7) . ?
C3 H3A 0.9900 . ?
C3 H3B 0.9900 . ?
Si4 C6 1.8680(9) . ?
Si4 C5 1.8714(9) . ?
Si4 C7 1.8792(8) . ?
C5 H5A 0.9800 . ?
C5 H5B 0.9800 . ?
C5 H5C 0.9800 . ?
C6 H6A 0.9800 . ?
C6 H6B 0.9800 . ?
C6 H6C 0.9800 . ?
C7 H7A 0.9800 . ?
C7 H7B 0.9800 . ?
C7 H7C 0.9800 . ?
P8 C13 1.8958(7) . ?
P8 C9 1.8985(7) . ?
P8 C17 1.9059(7) . ?
C9 C12 1.5375(11) . ?
C9 C11 1.5405(11) . ?
C9 C10 1.5440(11) . ?
C10 H10A 0.9800 . ?
C10 H10B 0.9800 . ?
C10 H10C 0.9800 . ?
C11 H11A 0.9800 . ?
C11 H11B 0.9800 . ?
C11 H11C 0.9800 . ?
C12 H12A 0.9800 . ?
C12 H12B 0.9800 . ?
C12 H12C 0.9800 . ?
C13 C14 1.5386(11) . ?
C13 C16 1.5403(11) . ?
C13 C15 1.5407(11) . ?
C14 H14A 0.9800 . ?
C14 H14B 0.9800 . ?
C14 H14C 0.9800 . ?
C15 H15A 0.9800 . ?
C15 H15B 0.9800 . ?
C15 H15C 0.9800 . ?
C16 H16A 0.9800 . ?
C16 H16B 0.9800 . ?
C16 H16C 0.9800 . ?
C17 C20 1.5375(11) . ?
C17 C18 1.5425(10) . ?
C17 C19 1.5481(10) . ?
C18 H18A 0.9800 . ?
C18 H18B 0.9800 . ?
C18 H18C 0.9800 . ?
C19 H19A 0.9800 . ?
C19 H19B 0.9800 . ?
C19 H19C 0.9800 . ?
C20 H20A 0.9800 . ?
C20 H20B 0.9800 . ?
C20 H20C 0.9800 . ?

loop_
_geom_angle_atom_site_label_1
_geom_angle_atom_site_label_2
_geom_angle_atom_site_label_3
_geom_angle
_geom_angle_site_symmetry_1
_geom_angle_site_symmetry_3
_geom_angle_publ_flag
C3 Pd1 P8 98.82(2) . . ?
C3 Pd1 Cl2 93.11(2) . . ?
P8 Pd1 Cl2 165.600(7) . . ?
Si4 C3 Pd1 112.00(3) . . ?
Si4 C3 H3A 109.2 . . ?
Pd1 C3 H3A 109.2 . . ?
Si4 C3 H3B 109.2 . . ?
Pd1 C3 H3B 109.2 . . ?
H3A C3 H3B 107.9 . . ?
C6 Si4 C5 107.61(4) . . ?
C6 Si4 C7 108.83(4) . . ?
C5 Si4 C7 109.86(4) . . ?
C6 Si4 C3 109.19(4) . . ?
C5 Si4 C3 114.26(4) . . ?
C7 Si4 C3 106.98(4) . . ?
Si4 C5 H5A 109.5 . . ?
Si4 C5 H5B 109.5 . . ?
H5A C5 H5B 109.5 . . ?
Si4 C5 H5C 109.5 . . ?
H5A C5 H5C 109.5 . . ?
H5B C5 H5C 109.5 . . ?
Si4 C6 H6A 109.5 . . ?
Si4 C6 H6B 109.5 . . ?
H6A C6 H6B 109.5 . . ?
Si4 C6 H6C 109.5 . . ?
H6A C6 H6C 109.5 . . ?
H6B C6 H6C 109.5 . . ?
Si4 C7 H7A 109.5 . . ?
Si4 C7 H7B 109.5 . . ?
H7A C7 H7B 109.5 . . ?
Si4 C7 H7C 109.5 . . ?
H7A C7 H7C 109.5 . . ?
H7B C7 H7C 109.5 . . ?
C13 P8 C9 109.58(3) . . ?
C13 P8 C17 109.94(3) . . ?
C9 P8 C17 109.75(3) . . ?
C13 P8 Pd1 115.68(2) . . ?
C9 P8 Pd1 116.82(2) . . ?
C17 P8 Pd1 93.85(2) . . ?
C12 C9 C11 107.64(6) . . ?
C12 C9 C10 109.58(7) . . ?
C11 C9 C10 106.08(7) . . ?
C12 C9 P8 113.30(5) . . ?
C11 C9 P8 111.94(5) . . ?
C10 C9 P8 108.05(5) . . ?
C9 C10 H10A 109.5 . . ?
C9 C10 H10B 109.5 . . ?
H10A C10 H10B 109.5 . . ?
C9 C10 H10C 109.5 . . ?
H10A C10 H10C 109.5 . . ?
H10B C10 H10C 109.5 . . ?
C9 C11 H11A 109.5 . . ?
C9 C11 H11B 109.5 . . ?
H11A C11 H11B 109.5 . . ?
C9 C11 H11C 109.5 . . ?
H11A C11 H11C 109.5 . . ?
H11B C11 H11C 109.5 . . ?
C9 C12 H12A 109.5 . . ?
C9 C12 H12B 109.5 . . ?
H12A C12 H12B 109.5 . . ?
C9 C12 H12C 109.5 . . ?
H12A C12 H12C 109.5 . . ?
H12B C12 H12C 109.5 . . ?
C14 C13 C16 104.94(6) . . ?
C14 C13 C15 109.33(6) . . ?
C16 C13 C15 108.41(7) . . ?
C14 C13 P8 108.50(5) . . ?
C16 C13 P8 110.22(5) . . ?
C15 C13 P8 114.96(5) . . ?
C13 C14 H14A 109.5 . . ?
C13 C14 H14B 109.5 . . ?
H14A C14 H14B 109.5 . . ?
C13 C14 H14C 109.5 . . ?
H14A C14 H14C 109.5 . . ?
H14B C14 H14C 109.5 . . ?
C13 C15 H15A 109.5 . . ?
C13 C15 H15B 109.5 . . ?
H15A C15 H15B 109.5 . . ?
C13 C15 H15C 109.5 . . ?
H15A C15 H15C 109.5 . . ?
H15B C15 H15C 109.5 . . ?
C13 C16 H16A 109.5 . . ?
C13 C16 H16B 109.5 . . ?
H16A C16 H16B 109.5 . . ?
C13 C16 H16C 109.5 . . ?
H16A C16 H16C 109.5 . . ?
H16B C16 H16C 109.5 . . ?
C20 C17 C18 107.99(6) . . ?
C20 C17 C19 109.65(6) . . ?
C18 C17 C19 104.65(6) . . ?
C20 C17 P8 117.08(5) . . ?
C18 C17 P8 111.39(5) . . ?
C19 C17 P8 105.37(5) . . ?
C17 C18 H18A 109.5 . . ?
C17 C18 H18B 109.5 . . ?
H18A C18 H18B 109.5 . . ?
C17 C18 H18C 109.5 . . ?
H18A C18 H18C 109.5 . . ?
H18B C18 H18C 109.5 . . ?
C17 C19 H19A 109.5 . . ?
C17 C19 H19B 109.5 . . ?
H19A C19 H19B 109.5 . . ?
C17 C19 H19C 109.5 . . ?
H19A C19 H19C 109.5 . . ?
H19B C19 H19C 109.5 . . ?
C17 C20 H20A 109.5 . . ?
C17 C20 H20B 109.5 . . ?
H20A C20 H20B 109.5 . . ?
C17 C20 H20C 109.5 . . ?
H20A C20 H20C 109.5 . . ?
H20B C20 H20C 109.5 . . ?

loop_
_geom_torsion_atom_site_label_1
_geom_torsion_atom_site_label_2
_geom_torsion_atom_site_label_3
_geom_torsion_atom_site_label_4
_geom_torsion
_geom_torsion_site_symmetry_1
_geom_torsion_site_symmetry_2
_geom_torsion_site_symmetry_3
_geom_torsion_site_symmetry_4
_geom_torsion_publ_flag
Pd1 C3 Si4 C6 -107.30(5) . . . . ?
Pd1 C3 Si4 C5 13.25(5) . . . . ?
Pd1 C3 Si4 C7 135.08(4) . . . . ?
C13 P8 C9 C12 79.04(7) . . . . ?
C17 P8 C9 C12 -41.76(7) . . . . ?
Pd1 P8 C9 C12 -146.92(5) . . . . ?
C13 P8 C9 C11 -42.90(6) . . . . ?
C17 P8 C9 C11 -163.71(5) . . . . ?
Pd1 P8 C9 C11 91.14(6) . . . . ?
C13 P8 C9 C10 -159.35(5) . . . . ?
C17 P8 C9 C10 79.84(6) . . . . ?
Pd1 P8 C9 C10 -25.31(6) . . . . ?
C9 P8 C13 C14 77.96(6) . . . . ?
C17 P8 C13 C14 -161.35(5) . . . . ?
Pd1 P8 C13 C14 -56.65(6) . . . . ?
C9 P8 C13 C16 -167.65(5) . . . . ?
C17 P8 C13 C16 -46.96(6) . . . . ?
Pd1 P8 C13 C16 57.74(6) . . . . ?
C9 P8 C13 C15 -44.78(7) . . . . ?
C17 P8 C13 C15 75.91(6) . . . . ?
Pd1 P8 C13 C15 -179.39(5) . . . . ?

_refine_diff_density_max         1.060
_refine_diff_density_min         -0.705
_refine_diff_density_rms         0.086

_shelx_res_file                  
; 
  
    mo_PDJPW9_0m.res created by SHELXL-2014/7 
  
  
TITL mo_PDJPW9_0m in P2(1)/c 
CELL 0.71073  10.33000  15.17510  14.06510  90.0000 110.1259  90.0000 
ZERR    4.00   0.00040   0.00060   0.00060   0.0000   0.0018   0.0000 
LATT  1 
SYMM -X, 1/2+Y, 1/2-Z 
SFAC C H SI P CL PD 
UNIT 64 152 4 4 4 4 
TEMP -173.140 
L.S. 10 
BOND $H 
ACTA 
CONF 
LIST 6 
REM dual beamstop clipping 
OMIT -3 2 6 
FMAP 2 
PLAN 20 
WGHT    0.023500    0.214500 
FVAR       0.11988 
PD1   6    0.585856    0.578530    0.234936    11.00000    0.00964    0.01284 = 
         0.01071   -0.00176    0.00354   -0.00049 
CL2   5    0.785082    0.518328    0.216311    11.00000    0.01226    0.02995 = 
         0.02226   -0.01008    0.00576    0.00162 
C3    1    0.675796    0.591469    0.386970    11.00000    0.01342    0.01766 = 
         0.01184    0.00068    0.00267   -0.00281 
AFIX  23 
H3A   2    0.605040    0.608680    0.416299    11.00000   -1.20000 
H3B   2    0.714474    0.533929    0.416464    11.00000   -1.20000 
AFIX   0 
SI4   3    0.817774    0.676646    0.422011    11.00000    0.01251    0.01342 = 
         0.01240   -0.00120    0.00287   -0.00112 
C5    1    0.819791    0.748402    0.314318    11.00000    0.02659    0.01930 = 
         0.02052    0.00213    0.00862   -0.00430 
AFIX 137 
H5A   2    0.840126    0.712435    0.263312    11.00000   -1.50000 
H5B   2    0.890810    0.793856    0.339424    11.00000   -1.50000 
H5C   2    0.729495    0.776492    0.283823    11.00000   -1.50000 
AFIX   0 
C6    1    0.988245    0.619740    0.472088    11.00000    0.01473    0.02153 = 
         0.02721   -0.00483    0.00253    0.00092 
AFIX 137 
H6A   2    0.995023    0.576071    0.422684    11.00000   -1.50000 
H6B   2    0.996778    0.590131    0.535885    11.00000   -1.50000 
H6C   2    1.062369    0.663164    0.483968    11.00000   -1.50000 
AFIX   0 
C7    1    0.794550    0.746241    0.525488    11.00000    0.02327    0.02105 = 
         0.01779   -0.00582    0.00576   -0.00031 
AFIX 137 
H7A   2    0.865504    0.792197    0.544915    11.00000   -1.50000 
H7B   2    0.802922    0.709123    0.584328    11.00000   -1.50000 
H7C   2    0.703114    0.773697    0.501183    11.00000   -1.50000 
AFIX   0 
P8    4    0.367847    0.613209    0.220557    11.00000    0.00973    0.01122 = 
         0.00938   -0.00029    0.00302   -0.00014 
C9    1    0.289704    0.550003    0.304084    11.00000    0.01322    0.02008 = 
         0.01462    0.00203    0.00610   -0.00154 
C10   1    0.364019    0.460275    0.330144    11.00000    0.02243    0.01741 = 
         0.02075    0.00538    0.00653   -0.00273 
AFIX 137 
H10A  2    0.349941    0.426995    0.267669    11.00000   -1.50000 
H10B  2    0.326402    0.426880    0.374337    11.00000   -1.50000 
H10C  2    0.462881    0.470000    0.364966    11.00000   -1.50000 
AFIX   0 
C11   1    0.314222    0.596858    0.405962    11.00000    0.01970    0.03179 = 
         0.01484    0.00074    0.00943   -0.00003 
AFIX 137 
H11A  2    0.266295    0.653710    0.393869    11.00000   -1.50000 
H11B  2    0.413267    0.606512    0.440005    11.00000   -1.50000 
H11C  2    0.278702    0.560157    0.448820    11.00000   -1.50000 
AFIX   0 
C12   1    0.133654    0.534981    0.254309    11.00000    0.01377    0.03271 = 
         0.02421    0.00090    0.00765   -0.00522 
AFIX 137 
H12A  2    0.086447    0.592003    0.239205    11.00000   -1.50000 
H12B  2    0.099627    0.501720    0.300631    11.00000   -1.50000 
H12C  2    0.115424    0.501647    0.191365    11.00000   -1.50000 
AFIX   0 
C13   1    0.330756    0.735130    0.225671    11.00000    0.01446    0.01248 = 
         0.01603   -0.00141    0.00288    0.00178 
C14   1    0.430863    0.772936    0.325376    11.00000    0.02054    0.01750 = 
         0.01943   -0.00693    0.00277    0.00078 
AFIX 137 
H14A  2    0.526012    0.762373    0.328937    11.00000   -1.50000 
H14B  2    0.415028    0.744055    0.382731    11.00000   -1.50000 
H14C  2    0.415312    0.836459    0.327969    11.00000   -1.50000 
AFIX   0 
C15   1    0.181584    0.757550    0.216833    11.00000    0.01653    0.02143 = 
         0.02609   -0.00245    0.00453    0.00643 
AFIX 137 
H15A  2    0.170944    0.821662    0.218170    11.00000   -1.50000 
H15B  2    0.161233    0.731142    0.273706    11.00000   -1.50000 
H15C  2    0.117695    0.734107    0.153002    11.00000   -1.50000 
AFIX   0 
C16   1    0.364742    0.784752    0.141649    11.00000    0.02324    0.01385 = 
         0.02150    0.00244    0.00472   -0.00089 
AFIX 137 
H16A  2    0.300418    0.766576    0.075368    11.00000   -1.50000 
H16B  2    0.459258    0.770922    0.145939    11.00000   -1.50000 
H16C  2    0.356175    0.848331    0.150180    11.00000   -1.50000 
AFIX   0 
C17   1    0.291832    0.571797    0.084656    11.00000    0.01411    0.01404 = 
         0.01053   -0.00148    0.00206   -0.00084 
C18   1    0.286365    0.470243    0.080472    11.00000    0.02243    0.01416 = 
         0.01847   -0.00337    0.00425   -0.00175 
AFIX 137 
H18A  2    0.261406    0.450767    0.010001    11.00000   -1.50000 
H18B  2    0.217278    0.449139    0.108471    11.00000   -1.50000 
H18C  2    0.376940    0.446304    0.120285    11.00000   -1.50000 
AFIX   0 
C19   1    0.398310    0.597111    0.034250    11.00000    0.02163    0.02209 = 
         0.01272   -0.00241    0.00715   -0.00243 
AFIX 137 
H19A  2    0.366245    0.576113   -0.035922    11.00000   -1.50000 
H19B  2    0.487372    0.569920    0.071657    11.00000   -1.50000 
H19C  2    0.408717    0.661326    0.035106    11.00000   -1.50000 
AFIX   0 
C20   1    0.148784    0.606918    0.020531    11.00000    0.01686    0.02153 = 
         0.01645   -0.00128   -0.00187    0.00125 
AFIX 137 
H20A  2    0.121822    0.582039   -0.047834    11.00000   -1.50000 
H20B  2    0.152098    0.671316    0.016669    11.00000   -1.50000 
H20C  2    0.081253    0.589786    0.051884    11.00000   -1.50000 
AFIX   0 
HKLF 4 
  
REM  mo_PDJPW9_0m in P2(1)/c 
REM R1 =  0.0233 for   14125 Fo > 4sig(Fo)  and  0.0359 for all   17347 data 
REM    193 parameters refined using      0 restraints 
  
END 
  
WGHT      0.0236      0.2019 
  
REM Highest difference peak  1.060,  deepest hole -0.705,  1-sigma level  0.086 
Q1    1   0.5308  0.5786  0.2061  11.00000  0.05    1.06 
Q2    1   0.5455  0.5770  0.2524  11.00000  0.05    1.04 
Q3    1   0.7826  0.5536  0.1985  11.00000  0.05    0.89 
Q4    1   0.6412  0.5751  0.2672  11.00000  0.05    0.83 
Q5    1   0.7511  0.5094  0.2388  11.00000  0.05    0.66 
Q6    1   0.7816  0.6388  0.2140  11.00000  0.05    0.53 
Q7    1   0.9323  0.6424  0.4615  11.00000  0.05    0.53 
Q8    1   0.8011  0.5469  0.2507  11.00000  0.05    0.50 
Q9    1   0.8088  0.7139  0.4579  11.00000  0.05    0.49 
Q10   1   0.7990  0.7098  0.4968  11.00000  0.05    0.48 
Q11   1   0.2897  0.5238  0.0881  11.00000  0.05    0.48 
Q12   1   0.7585  0.6751  0.4065  11.00000  0.05    0.46 
Q13   1   0.3165  0.6139  0.1772  11.00000  0.05    0.46 
Q14   1   0.7257  0.5147  0.1885  11.00000  0.05    0.45 
Q15   1   0.2243  0.6044  0.0481  11.00000  0.05    0.43 
Q16   1   0.7505  0.4716  0.2278  11.00000  0.05    0.43 
Q17   1   0.2278  0.5443  0.2744  11.00000  0.05    0.43 
Q18   1   0.7516  0.6379  0.4095  11.00000  0.05    0.43 
Q19   1   0.2888  0.5742  0.3474  11.00000  0.05    0.43 
Q20   1   0.3903  0.6402  0.2571  11.00000  0.05    0.42 
;
_shelx_res_checksum              85897
####################################################################### 
# 
# This file contains crystal structure data downloaded from the 
# Cambridge Structural Database (CSD) hosted by the Cambridge 
# Crystallographic Data Centre (CCDC).
# 
# Full information about CCDC data access policies and citation 
# guidelines are available at http://www.ccdc.cam.ac.uk/access/V1 
# 
# Audit and citation data items may have been added by the CCDC. 
# Please retain this information to preserve the provenance of 
# this file and to allow appropriate attribution of the data. 
# 
#######################################################################

data_PDJPW1
_database_code_depnum_ccdc_archive 'CCDC 2264691'
loop_
_audit_author_name
_audit_author_address
'Phil Jeffrey'
;Princeton University
United States of America
;
_audit_update_record             
;
2023-05-23 deposited with the CCDC.	2023-10-27 downloaded from the CCDC.
;
_chemical_name_systematic        ?
_chemical_name_common            PW1
_chemical_formula_moiety         ?
_chemical_formula_sum            'C31 H48 Cl P Pd'
_chemical_formula_iupac          ?
_chemical_formula_weight         593.51

_chemical_melting_point          ?

_space_group_crystal_system      triclinic
_space_group_name_H-M_alt        'P -1'
_space_group_name_Hall           '-P 1'
loop_
_space_group_symop_operation_xyz
'x, y, z'
'-x, -y, -z'

_cell_length_a                   12.1765(11)
_cell_length_b                   14.8521(14)
_cell_length_c                   16.3152(15)
_cell_angle_alpha                86.928(3)
_cell_angle_beta                 74.898(3)
_cell_angle_gamma                77.450(3)
_cell_volume                     2780.6(4)
_cell_formula_units_Z            4
_cell_measurement_reflns_used    9963
_cell_measurement_theta_min      2.4830
_cell_measurement_theta_max      30.5301
_cell_measurement_temperature    100.(2)

_exptl_crystal_description       prism
_exptl_crystal_colour            'translucent pale yellow'
_exptl_crystal_size_max          0.226
_exptl_crystal_size_mid          0.193
_exptl_crystal_size_min          0.122
_exptl_crystal_density_diffrn    1.418
_exptl_crystal_density_meas      ?
_exptl_crystal_density_method    'not measured'
_exptl_crystal_F_000             1248

_exptl_absorpt_coefficient_mu    0.839
_exptl_absorpt_correction_type   multi-scan
_exptl_absorpt_process_details   'SADABS V2014/5 (Bruker AXS Inc.)'
_exptl_absorpt_correction_T_min  0.82
_exptl_absorpt_correction_T_max  0.91

_exptl_special_details           
;
;

_diffrn_ambient_temperature      100.(2)

_diffrn_source                   'I\mS microfocus source'
_diffrn_source_type              ?

_diffrn_radiation_type           'Mo K\a'
_diffrn_radiation_wavelength     0.71073
_diffrn_radiation_monochromator  ?

_diffrn_measurement_device_type  'Bruker Photon 100 CMOS'
_diffrn_measurement_method       ?

_diffrn_detector_area_resol_mean 10.4167

_diffrn_reflns_number            108788
_diffrn_reflns_av_R_equivalents  0.0637
_diffrn_reflns_av_unetI/netI     0.0442
_diffrn_reflns_theta_min         2.14
_diffrn_reflns_theta_max         29.57
_diffrn_reflns_theta_full        29.57
_diffrn_measured_fraction_theta_max 0.985
_diffrn_measured_fraction_theta_full 0.985
_diffrn_reflns_limit_h_min       -16
_diffrn_reflns_limit_h_max       16
_diffrn_reflns_limit_k_min       -20
_diffrn_reflns_limit_k_max       20
_diffrn_reflns_limit_l_min       -22
_diffrn_reflns_limit_l_max       22

_refine_special_details          
;
;

_reflns_number_total             15360
_reflns_number_gt                12651
_reflns_threshold_expression     'I > 2\s(I)'

_refine_ls_structure_factor_coef Fsqd
_refine_ls_matrix_type           full
_refine_ls_R_factor_all          0.0745
_refine_ls_R_factor_gt           0.0569
_refine_ls_wR_factor_gt          0.1174
_refine_ls_wR_factor_ref         0.1252
_refine_ls_goodness_of_fit_ref   1.099
_refine_ls_restrained_S_all      1.099
_refine_ls_number_reflns         15360
_refine_ls_number_parameters     615
_refine_ls_number_restraints     0
_refine_ls_number_constraints    ?
_refine_ls_hydrogen_treatment    constr
_refine_ls_weighting_scheme      calc
_refine_ls_weighting_details     
'w=1/[\s^2^(Fo^2^)+(0.0361P)^2^+14.4001P] where P=(Fo^2^+2Fc^2^)/3'

_atom_sites_solution_hydrogens   geom
_atom_sites_solution_primary     ?
_atom_sites_solution_secondary   ?

_refine_ls_shift/su_max          0.001
_refine_ls_shift/su_mean         0.000
_refine_diff_density_max         3.540
_refine_diff_density_min         -1.609
_refine_ls_extinction_method     none
_refine_ls_extinction_coef       ?

loop_
_atom_type_symbol
_atom_type_description
_atom_type_scat_dispersion_real
_atom_type_scat_dispersion_imag
_atom_type_scat_source
C C 0.0033 0.0016 'International Tables Vol C Tables 4.2.6.8 and 6.1.1.4'
H H 0.0000 0.0000 'International Tables Vol C Tables 4.2.6.8 and 6.1.1.4'
Cl Cl 0.1484 0.1585 'International Tables Vol C Tables 4.2.6.8 and 6.1.1.4'
P P 0.1023 0.0942 'International Tables Vol C Tables 4.2.6.8 and 6.1.1.4'
Pd Pd -0.9988 1.0072 'International Tables Vol C Tables 4.2.6.8 and 6.1.1.4'

_computing_data_collection       'Bruker Instrument Service vV6.2.6'
_computing_cell_refinement       'SAINT V8.38A (Bruker AXS Inc., 2017)'
_computing_data_reduction        'SAINT V8.38A (Bruker AXS Inc., 2017)'
_computing_structure_solution    'SHELXT (Sheldrick, 2016)'
_computing_structure_refinement  'SHELXL-2016/6 (Sheldrick, 2016)'
_computing_molecular_graphics    ?
_computing_publication_material  ?

loop_
_atom_site_type_symbol
_atom_site_label
_atom_site_fract_x
_atom_site_fract_y
_atom_site_fract_z
_atom_site_U_iso_or_equiv
_atom_site_adp_type
_atom_site_calc_flag
_atom_site_refinement_flags_adp
_atom_site_refinement_flags_occupancy
_atom_site_refinement_flags_posn
_atom_site_occupancy
_atom_site_disorder_assembly
_atom_site_disorder_group
Pd Pd1 0.99776(2) -0.15343(2) 0.12570(2) 0.01073(7) Uani d . . . 1 . .
Cl Cl1 1.12394(8) -0.23307(7) 0.00519(6) 0.01666(17) Uani d . . . 1 . .
P P1 0.90455(7) -0.05896(6) 0.23676(5) 0.00800(16) Uani d . . . 1 . .
C C1 0.7537(3) 0.0053(2) 0.2306(2) 0.0082(6) Uani d . . . 1 . .
Pd Pd2 0.47294(2) 0.67335(2) 0.38931(2) 0.01302(7) Uani d . . . 1 . .
Cl Cl2 0.49089(9) 0.73961(7) 0.51045(6) 0.0221(2) Uani d . . . 1 . .
P P2 0.48838(7) 0.58797(6) 0.27521(6) 0.00871(16) Uani d . . . 1 . .
C C2 0.6858(3) 0.0714(2) 0.3061(2) 0.0116(6) Uani d . . . 1 . .
H H2A 0.677045 0.036203 0.359867 0.014 Uiso calc U . R 1 . .
H H2B 0.729947 0.119148 0.309412 0.014 Uiso calc U . R 1 . .
C C3 0.5647(3) 0.1179(3) 0.2946(2) 0.0136(7) Uani d . . . 1 . .
H H3 0.521747 0.159841 0.343827 0.016 Uiso calc U . R 1 . .
C C4 0.4970(3) 0.0431(3) 0.2908(2) 0.0152(7) Uani d . . . 1 . .
H H4A 0.490313 0.005951 0.343398 0.018 Uiso calc U . R 1 . .
H H4B 0.417512 0.072166 0.286326 0.018 Uiso calc U . R 1 . .
C C5 0.5604(3) -0.0194(3) 0.2137(2) 0.0117(6) Uani d . . . 1 . .
H H5 0.515237 -0.067427 0.211082 0.014 Uiso calc U . R 1 . .
C C6 0.6829(3) -0.0669(2) 0.2217(2) 0.0107(6) Uani d . . . 1 . .
H H6A 0.724275 -0.105583 0.170807 0.013 Uiso calc U . R 1 . .
H H6B 0.676063 -0.107745 0.271976 0.013 Uiso calc U . R 1 . .
C C7 0.7627(3) 0.0635(2) 0.1480(2) 0.0100(6) Uani d . . . 1 . .
H H7A 0.807296 0.1114 0.14999 0.012 Uiso calc U . R 1 . .
H H7B 0.805407 0.02312 0.098528 0.012 Uiso calc U . R 1 . .
C C8 0.6423(3) 0.1097(2) 0.1372(2) 0.0117(6) Uani d . . . 1 . .
H H8 0.651267 0.146687 0.083674 0.014 Uiso calc U . R 1 . .
C C9 0.5780(3) 0.1738(3) 0.2126(2) 0.0157(7) Uani d . . . 1 . .
H H9A 0.622133 0.221792 0.215154 0.019 Uiso calc U . R 1 . .
H H9B 0.500323 0.204766 0.205747 0.019 Uiso calc U . R 1 . .
C C10 0.5709(3) 0.0375(3) 0.1329(2) 0.0118(6) Uani d . . . 1 . .
H H10A 0.492597 0.068548 0.127237 0.014 Uiso calc U . R 1 . .
H H10B 0.609883 -0.002997 0.082842 0.014 Uiso calc U . R 1 . .
C C11 1.0135(3) 0.0201(2) 0.2080(2) 0.0106(6) Uani d . . . 1 . .
C C12 1.0435(3) 0.0298(2) 0.1095(2) 0.0103(6) Uani d . . . 1 . .
H H12A 1.073345 -0.032143 0.083108 0.012 Uiso calc U . R 1 . .
H H12B 0.971985 0.058624 0.091804 0.012 Uiso calc U . R 1 . .
C C13 1.1353(3) 0.0891(3) 0.0783(2) 0.0118(6) Uani d . . . 1 . .
H H13 1.150016 0.096517 0.015346 0.014 Uiso calc U . R 1 . .
C C14 1.2485(3) 0.0398(3) 0.1001(2) 0.0134(7) Uani d . . . 1 . .
H H14A 1.27673 -0.021525 0.072246 0.016 Uiso calc U . R 1 . .
H H14B 1.309268 0.076341 0.079637 0.016 Uiso calc U . R 1 . .
C C15 1.2241(3) 0.0287(3) 0.1965(2) 0.0133(7) Uani d . . . 1 . .
H H15 1.297362 -0.003423 0.211543 0.016 Uiso calc U . R 1 . .
C C16 1.1298(3) -0.0284(2) 0.2294(2) 0.0112(6) Uani d . . . 1 . .
H H16A 1.116457 -0.036075 0.291612 0.013 Uiso calc U . R 1 . .
H H16B 1.156782 -0.090442 0.202954 0.013 Uiso calc U . R 1 . .
C C17 0.9740(3) 0.1168(2) 0.2489(2) 0.0112(6) Uani d . . . 1 . .
H H17A 0.901476 0.149368 0.234468 0.013 Uiso calc U . R 1 . .
H H17B 0.957556 0.110956 0.311464 0.013 Uiso calc U . R 1 . .
C C18 1.0692(3) 0.1726(2) 0.2169(2) 0.0136(7) Uani d . . . 1 . .
H H18 1.042465 0.234976 0.244284 0.016 Uiso calc U . R 1 . .
C C19 1.0913(3) 0.1838(3) 0.1204(2) 0.0147(7) Uani d . . . 1 . .
H H19A 1.018358 0.214958 0.105835 0.018 Uiso calc U . R 1 . .
H H19B 1.149804 0.222321 0.099592 0.018 Uiso calc U . R 1 . .
C C20 1.1819(3) 0.1233(3) 0.2394(2) 0.0152(7) Uani d . . . 1 . .
H H20A 1.242132 0.1605 0.220002 0.018 Uiso calc U . R 1 . .
H H20B 1.167589 0.115997 0.301723 0.018 Uiso calc U . R 1 . .
C C21 0.8976(3) -0.1072(2) 0.3479(2) 0.0093(6) Uani d . . . 1 . .
C C22 0.7887(3) -0.1504(3) 0.3808(2) 0.0121(7) Uani d . . . 1 . .
H H22A 0.717476 -0.102198 0.383583 0.015 Uiso calc U . R 1 . .
H H22B 0.790624 -0.19868 0.340548 0.015 Uiso calc U . R 1 . .
C C23 0.7848(3) -0.1930(3) 0.4691(2) 0.0147(7) Uani d . . . 1 . .
H H23 0.71394 -0.219873 0.488819 0.018 Uiso calc U . R 1 . .
C C24 0.7799(3) -0.1182(3) 0.5312(2) 0.0150(7) Uani d . . . 1 . .
H H24A 0.775442 -0.14485 0.588598 0.018 Uiso calc U . R 1 . .
H H24B 0.709596 -0.069038 0.534094 0.018 Uiso calc U . R 1 . .
C C25 0.8888(3) -0.0775(3) 0.5017(2) 0.0130(7) Uani d . . . 1 . .
H H25 0.885727 -0.02907 0.543054 0.016 Uiso calc U . R 1 . .
C C26 0.8945(3) -0.0339(2) 0.4135(2) 0.0116(6) Uani d . . . 1 . .
H H26A 0.965021 -0.007567 0.394841 0.014 Uiso calc U . R 1 . .
H H26B 0.82568 0.016844 0.41658 0.014 Uiso calc U . R 1 . .
C C27 1.0057(3) -0.1865(2) 0.3453(2) 0.0130(7) Uani d . . . 1 . .
H H27A 1.007433 -0.235307 0.305714 0.016 Uiso calc U . R 1 . .
H H27B 1.077621 -0.162329 0.324247 0.016 Uiso calc U . R 1 . .
C C28 1.0016(3) -0.2277(3) 0.4342(2) 0.0133(7) Uani d . . . 1 . .
H H28 1.072619 -0.277435 0.431251 0.016 Uiso calc U . R 1 . .
C C29 0.8934(3) -0.2689(3) 0.4654(2) 0.0158(7) Uani d . . . 1 . .
H H29A 0.890947 -0.295929 0.522469 0.019 Uiso calc U . R 1 . .
H H29B 0.896111 -0.318527 0.426288 0.019 Uiso calc U . R 1 . .
C C30 0.9978(3) -0.1532(3) 0.4968(2) 0.0142(7) Uani d . . . 1 . .
H H30A 0.996452 -0.180571 0.553618 0.017 Uiso calc U . R 1 . .
H H30B 1.068116 -0.126586 0.477638 0.017 Uiso calc U . R 1 . .
C C31 0.9164(4) -0.2577(3) 0.1648(3) 0.0226(8) Uani d . . . 1 . .
H H31A 0.870426 -0.265243 0.125442 0.034 Uiso calc U . R 1 . .
H H31B 0.864903 -0.244078 0.221751 0.034 Uiso calc U . R 1 . .
H H31C 0.974247 -0.314698 0.166169 0.034 Uiso calc U . R 1 . .
C C32 0.6315(3) 0.5080(2) 0.2834(2) 0.0101(6) Uani d . . . 1 . .
C C33 0.6230(3) 0.4916(3) 0.3800(2) 0.0128(7) Uani d . . . 1 . .
H H33A 0.605396 0.551725 0.409256 0.015 Uiso calc U . R 1 . .
H H33B 0.558774 0.459558 0.405097 0.015 Uiso calc U . R 1 . .
C C34 0.7379(3) 0.4332(3) 0.3934(2) 0.0154(7) Uani d . . . 1 . .
H H34 0.729717 0.421774 0.455455 0.019 Uiso calc U . R 1 . .
C C35 0.7667(3) 0.3406(3) 0.3469(2) 0.0168(7) Uani d . . . 1 . .
H H35A 0.840266 0.302786 0.355825 0.02 Uiso calc U . R 1 . .
H H35B 0.703989 0.306452 0.369724 0.02 Uiso calc U . R 1 . .
C C36 0.7790(3) 0.3580(3) 0.2522(2) 0.0155(7) Uani d . . . 1 . .
H H36 0.798869 0.297517 0.222036 0.019 Uiso calc U . R 1 . .
C C37 0.6633(3) 0.4138(2) 0.2386(2) 0.0129(7) Uani d . . . 1 . .
H H37A 0.601002 0.379266 0.261553 0.016 Uiso calc U . R 1 . .
H H37B 0.670174 0.423124 0.177074 0.016 Uiso calc U . R 1 . .
C C38 0.7321(3) 0.5600(3) 0.2502(2) 0.0137(7) Uani d . . . 1 . .
H H38A 0.74117 0.572871 0.188939 0.016 Uiso calc U . R 1 . .
H H38B 0.712778 0.619729 0.28038 0.016 Uiso calc U . R 1 . .
C C39 0.8472(3) 0.5025(3) 0.2641(2) 0.0160(7) Uani d . . . 1 . .
H H39 0.910745 0.536912 0.241088 0.019 Uiso calc U . R 1 . .
C C40 0.8761(3) 0.4109(3) 0.2164(3) 0.0169(7) Uani d . . . 1 . .
H H40A 0.951247 0.373682 0.223182 0.02 Uiso calc U . R 1 . .
H H40B 0.883343 0.422601 0.155132 0.02 Uiso calc U . R 1 . .
C C41 0.8360(3) 0.4852(3) 0.3586(2) 0.0171(7) Uani d . . . 1 . .
H H41A 0.818416 0.544624 0.388945 0.021 Uiso calc U . R 1 . .
H H41B 0.910185 0.448237 0.367289 0.021 Uiso calc U . R 1 . .
C C42 0.5095(3) 0.6449(2) 0.1662(2) 0.0106(6) Uani d . . . 1 . .
C C43 0.5731(3) 0.7251(2) 0.1655(2) 0.0130(7) Uani d . . . 1 . .
H H43A 0.527247 0.769734 0.211055 0.016 Uiso calc U . R 1 . .
H H43B 0.650108 0.70037 0.176713 0.016 Uiso calc U . R 1 . .
C C44 0.5892(3) 0.7743(3) 0.0795(2) 0.0161(7) Uani d . . . 1 . .
H H44 0.632745 0.82414 0.079697 0.019 Uiso calc U . R 1 . .
C C45 0.4702(4) 0.8170(3) 0.0650(3) 0.0184(8) Uani d . . . 1 . .
H H45A 0.425573 0.861474 0.111018 0.022 Uiso calc U . R 1 . .
H H45B 0.479584 0.850593 0.010363 0.022 Uiso calc U . R 1 . .
C C46 0.4047(3) 0.7408(3) 0.0636(2) 0.0170(7) Uani d . . . 1 . .
H H46 0.32636 0.768621 0.054351 0.02 Uiso calc U . R 1 . .
C C47 0.3896(3) 0.6889(3) 0.1483(2) 0.0133(7) Uani d . . . 1 . .
H H47A 0.34651 0.639911 0.147051 0.016 Uiso calc U . R 1 . .
H H47B 0.343212 0.73226 0.194851 0.016 Uiso calc U . R 1 . .
C C48 0.5791(3) 0.5779(3) 0.0923(2) 0.0134(7) Uani d . . . 1 . .
H H48A 0.657149 0.550697 0.100594 0.016 Uiso calc U . R 1 . .
H H48B 0.538377 0.527141 0.091628 0.016 Uiso calc U . R 1 . .
C C49 0.5915(3) 0.6296(3) 0.0073(2) 0.0164(7) Uani d . . . 1 . .
H H49 0.63654 0.585363 -0.039782 0.02 Uiso calc U . R 1 . .
C C50 0.6574(4) 0.7061(3) 0.0081(2) 0.0191(8) Uani d . . . 1 . .
H H50A 0.735337 0.678953 0.016659 0.023 Uiso calc U . R 1 . .
H H50B 0.667817 0.738507 -0.047137 0.023 Uiso calc U . R 1 . .
C C51 0.4720(4) 0.6716(3) -0.0076(2) 0.0192(8) Uani d . . . 1 . .
H H51A 0.428706 0.622434 -0.007935 0.023 Uiso calc U . R 1 . .
H H51B 0.481258 0.70313 -0.063245 0.023 Uiso calc U . R 1 . .
C C52 0.3689(3) 0.5200(2) 0.2919(2) 0.0105(6) Uani d . . . 1 . .
C C53 0.3706(3) 0.4583(3) 0.3711(2) 0.0119(6) Uani d . . . 1 . .
H H53A 0.444533 0.411716 0.360485 0.014 Uiso calc U . R 1 . .
H H53B 0.366479 0.496616 0.420055 0.014 Uiso calc U . R 1 . .
C C54 0.2676(3) 0.4092(3) 0.3925(2) 0.0137(7) Uani d . . . 1 . .
H H54 0.270729 0.370108 0.444041 0.016 Uiso calc U . R 1 . .
C C55 0.2787(3) 0.3472(3) 0.3173(2) 0.0152(7) Uani d . . . 1 . .
H H55A 0.352815 0.300857 0.307299 0.018 Uiso calc U . R 1 . .
H H55B 0.213862 0.314178 0.330026 0.018 Uiso calc U . R 1 . .
C C56 0.2758(3) 0.4069(3) 0.2380(2) 0.0139(7) Uani d . . . 1 . .
H H56 0.282332 0.366797 0.188921 0.017 Uiso calc U . R 1 . .
C C57 0.3770(3) 0.4580(3) 0.2171(2) 0.0120(6) Uani d . . . 1 . .
H H57A 0.45198 0.412548 0.205181 0.014 Uiso calc U . R 1 . .
H H57B 0.374328 0.496079 0.16571 0.014 Uiso calc U . R 1 . .
C C58 0.2503(3) 0.5892(3) 0.3130(2) 0.0127(7) Uani d . . . 1 . .
H H58A 0.24363 0.626144 0.363501 0.015 Uiso calc U . R 1 . .
H H58B 0.245584 0.632015 0.264777 0.015 Uiso calc U . R 1 . .
C C59 0.1495(3) 0.5382(3) 0.3305(2) 0.0146(7) Uani d . . . 1 . .
H H59 0.074098 0.584393 0.340878 0.018 Uiso calc U . R 1 . .
C C60 0.1518(3) 0.4785(3) 0.4095(2) 0.0151(7) Uani d . . . 1 . .
H H60A 0.143209 0.517661 0.458979 0.018 Uiso calc U . R 1 . .
H H60B 0.086607 0.44579 0.422188 0.018 Uiso calc U . R 1 . .
C C61 0.1611(3) 0.4778(3) 0.2542(2) 0.0179(8) Uani d . . . 1 . .
H H61A 0.095288 0.445793 0.265617 0.021 Uiso calc U . R 1 . .
H H61B 0.158751 0.516801 0.203299 0.021 Uiso calc U . R 1 . .
C C62 0.3506(4) 0.7819(3) 0.3713(3) 0.0223(8) Uani d . . . 1 . .
H H62A 0.384026 0.837111 0.360261 0.033 Uiso calc U . R 1 . .
H H62B 0.285443 0.79178 0.422174 0.033 Uiso calc U . R 1 . .
H H62C 0.322813 0.769814 0.322575 0.033 Uiso calc U . R 1 . .

loop_
_atom_site_aniso_label
_atom_site_aniso_U_11
_atom_site_aniso_U_22
_atom_site_aniso_U_33
_atom_site_aniso_U_12
_atom_site_aniso_U_13
_atom_site_aniso_U_23
Pd1 0.00875(12) 0.01429(13) 0.00988(12) -0.00394(10) -0.00234(9) -0.00023(10)
Cl1 0.0137(4) 0.0232(5) 0.0131(4) -0.0050(3) -0.0017(3) -0.0035(3)
P1 0.0065(4) 0.0103(4) 0.0079(4) -0.0025(3) -0.0026(3) 0.0012(3)
C1 0.0082(14) 0.0096(15) 0.0080(14) -0.0014(12) -0.0048(12) 0.0004(12)
Pd2 0.01181(13) 0.01751(14) 0.01117(13) -0.00516(10) -0.00323(10) -0.00252(10)
Cl2 0.0232(5) 0.0300(5) 0.0163(4) -0.0094(4) -0.0058(4) -0.0075(4)
P2 0.0072(4) 0.0103(4) 0.0094(4) -0.0026(3) -0.0030(3) 0.0008(3)
C2 0.0072(15) 0.0140(16) 0.0135(16) 0.0004(12) -0.0039(12) -0.0030(13)
C3 0.0090(15) 0.0194(18) 0.0117(16) 0.0009(13) -0.0040(13) -0.0046(13)
C4 0.0080(15) 0.027(2) 0.0098(16) -0.0026(14) -0.0021(13) 0.0014(14)
C5 0.0081(15) 0.0173(17) 0.0116(16) -0.0047(13) -0.0047(12) 0.0025(13)
C6 0.0085(15) 0.0121(16) 0.0131(16) -0.0032(12) -0.0049(12) 0.0021(12)
C7 0.0108(15) 0.0104(15) 0.0101(15) -0.0034(12) -0.0042(12) 0.0004(12)
C8 0.0101(15) 0.0131(16) 0.0125(16) -0.0026(13) -0.0046(13) 0.0034(13)
C9 0.0144(17) 0.0129(17) 0.0220(19) -0.0008(13) -0.0098(14) -0.0017(14)
C10 0.0067(15) 0.0171(17) 0.0123(16) -0.0021(13) -0.0041(12) 0.0000(13)
C11 0.0082(15) 0.0130(16) 0.0120(16) -0.0052(12) -0.0020(12) -0.0016(13)
C12 0.0102(15) 0.0125(16) 0.0093(15) -0.0028(12) -0.0041(12) 0.0003(12)
C13 0.0083(15) 0.0176(17) 0.0102(15) -0.0050(13) -0.0029(12) 0.0044(13)
C14 0.0080(15) 0.0203(18) 0.0126(16) -0.0048(13) -0.0028(13) 0.0028(14)
C15 0.0067(15) 0.0201(18) 0.0147(17) -0.0046(13) -0.0050(13) 0.0047(14)
C16 0.0080(15) 0.0127(16) 0.0134(16) -0.0028(12) -0.0041(12) 0.0042(13)
C17 0.0121(15) 0.0115(16) 0.0112(15) -0.0040(13) -0.0041(13) 0.0011(12)
[truncated: 672,104 more chars]
